# Supplementary material for: Gene Regulatory Network Modeling of Macrophage Differentiation Corroborates the Continuum Hypothesis of Polarization States
Source: Front Physiol. 2018 Nov 27;9:1659. doi: 10.3389/fphys.2018.01659 (PMC6278720; doi:10.3389/fphys.2018.01659)
Supplement: Supplementary file 2 [file Data_Sheet_1.CSV]

targets	factors
IFNg_e	IFNg_e
GM_CSF_e	GM_CSF_e
IL1b_e	IL1b_e
LPS_e	LPS_e
IC_e	IC_e
IL4_e	IL4_e
IL10_e	IL10_e
IFNgR	IFNg_e | IFNb
CSF2Ra	GM_CSF_e
IL1R	IL1b_e | IL1b
TLR4	LPS_e & ! FcgR
FcgR	(IC_e & LPS_e) | (IC_e & LPS_e & IL1b_e)
IL4Ra	IL4_e
IL10R	IL10_e | IL10_out
STAT1	IFNgR & ! (STAT3 | SOCS1)
STAT5	CSF2Ra & ! (STAT3 | IRF4)
NF_kB	(IL1R | TLR4) & ! (STAT3 | FcgR | PPARg | KLF4)
PPARg	PPARg | IL4Ra
STAT6	STAT6 | IL4Ra
JMJD3	JMJD3 | IL4Ra
STAT3	(IL10R | STAT3) & ! (PPARg | FcgR)
IRF3	TLR4
ERK	FcgR | ERK
KLF4	STAT6
SOCS1	STAT6
IRF4	JMJD3
IL1b	NF_kB
IFNb	IRF3
IL12_out	NF_kB | STAT5 | STAT1
IL10_out	ERK | PPARg | STAT6 | JMJD3 | STAT3
