# Supplementary material for: Gene Regulatory Network Modeling of Macrophage Differentiation Corroborates the Continuum Hypothesis of Polarization States
Source: Front Physiol. 2018 Nov 27;9:1659. doi: 10.3389/fphys.2018.01659 (PMC6278720; doi:10.3389/fphys.2018.01659)
Supplement: Supplementary file 3 [file Data_Sheet_3.ZIP]

Archive with 28 entries (25 files):
- S3_steady_states_and_basins/
- S3_steady_states_and_basins/SOCS1.txt
- __MACOSX/
- __MACOSX/S3_steady_states_and_basins/
- __MACOSX/S3_steady_states_and_basins/._SOCS1.txt
- S3_steady_states_and_basins/ERK.txt
- __MACOSX/S3_steady_states_and_basins/._ERK.txt
- S3_steady_states_and_basins/JMJD3.txt
- __MACOSX/S3_steady_states_and_basins/._JMJD3.txt
- S3_steady_states_and_basins/KLF4.txt
- __MACOSX/S3_steady_states_and_basins/._KLF4.txt
- S3_steady_states_and_basins/NF_kB.txt
- __MACOSX/S3_steady_states_and_basins/._NF_kB.txt
- S3_steady_states_and_basins/PPARg.txt
- __MACOSX/S3_steady_states_and_basins/._PPARg.txt
- S3_steady_states_and_basins/IRF4.txt
- __MACOSX/S3_steady_states_and_basins/._IRF4.txt
- S3_steady_states_and_basins/STAT3.txt
- __MACOSX/S3_steady_states_and_basins/._STAT3.txt
- S3_steady_states_and_basins/STAT1.txt
- __MACOSX/S3_steady_states_and_basins/._STAT1.txt
- S3_steady_states_and_basins/STAT5.txt
- __MACOSX/S3_steady_states_and_basins/._STAT5.txt
- S3_steady_states_and_basins/IRF3.txt
- __MACOSX/S3_steady_states_and_basins/._IRF3.txt
- S3_steady_states_and_basins/STAT6.txt
- __MACOSX/S3_steady_states_and_basins/._STAT6.txt
- __MACOSX/._S3_steady_states_and_basins
