# Supplementary material for: Gene Regulatory Network Modeling of Macrophage Differentiation Corroborates the Continuum Hypothesis of Polarization States
Source: Front Physiol. 2018 Nov 27;9:1659. doi: 10.3389/fphys.2018.01659 (PMC6278720; doi:10.3389/fphys.2018.01659)
Supplement: Supplementary file 3 [file Data_Sheet_3.ZIP › S3_steady_states_and_basins/STAT1.txt]

IFNg_e	GM_CSF_e	IL1b_e	LPS_e	IC_e	IL4_e	IL10_e	IFNgR	CSF2Ra	IL1R	TLR4	FcgR	IL4Ra	IL10R	STAT1	STAT5	NF_kB	PPARg	STAT6	JMJD3	STAT3	IRF3	ERK	KLF4	SOCS1	IRF4	IL1b	IFNb	IL10_out	basin_size
0	0	0	0	0	0	0	0	0	0	0	0	0	0	0	0	0	0	0	0	0	0	0	0	0	0	0	0	0	640
1	0	0	0	0	0	0	1	0	0	0	0	0	0	0	0	0	0	0	0	0	0	0	0	0	0	0	0	0	640
0	1	0	0	0	0	0	0	1	0	0	0	0	0	0	1	0	0	0	0	0	0	0	0	0	0	0	0	0	640
1	1	0	0	0	0	0	1	1	0	0	0	0	0	0	1	0	0	0	0	0	0	0	0	0	0	0	0	0	640
0	0	1	0	0	0	0	0	0	1	0	0	0	0	0	0	1	0	0	0	0	0	0	0	0	0	1	0	0	4096
1	0	1	0	0	0	0	1	0	1	0	0	0	0	0	0	1	0	0	0	0	0	0	0	0	0	1	0	0	4096
0	1	1	0	0	0	0	0	1	1	0	0	0	0	0	1	1	0	0	0	0	0	0	0	0	0	1	0	0	4096
1	1	1	0	0	0	0	1	1	1	0	0	0	0	0	1	1	0	0	0	0	0	0	0	0	0	1	0	0	4096
0	0	0	1	0	0	0	1	0	1	1	0	0	0	0	0	1	0	0	0	0	1	0	0	0	0	1	1	0	4096
1	0	0	1	0	0	0	1	0	1	1	0	0	0	0	0	1	0	0	0	0	1	0	0	0	0	1	1	0	4096
0	1	0	1	0	0	0	1	1	1	1	0	0	0	0	1	1	0	0	0	0	1	0	0	0	0	1	1	0	4096
1	1	0	1	0	0	0	1	1	1	1	0	0	0	0	1	1	0	0	0	0	1	0	0	0	0	1	1	0	4096
0	0	1	1	0	0	0	1	0	1	1	0	0	0	0	0	1	0	0	0	0	1	0	0	0	0	1	1	0	4096
1	0	1	1	0	0	0	1	0	1	1	0	0	0	0	0	1	0	0	0	0	1	0	0	0	0	1	1	0	4096
0	1	1	1	0	0	0	1	1	1	1	0	0	0	0	1	1	0	0	0	0	1	0	0	0	0	1	1	0	4096
1	1	1	1	0	0	0	1	1	1	1	0	0	0	0	1	1	0	0	0	0	1	0	0	0	0	1	1	0	4096
0	0	0	0	1	0	0	0	0	0	0	0	0	0	0	0	0	0	0	0	0	0	0	0	0	0	0	0	0	640
1	0	0	0	1	0	0	1	0	0	0	0	0	0	0	0	0	0	0	0	0	0	0	0	0	0	0	0	0	640
0	1	0	0	1	0	0	0	1	0	0	0	0	0	0	1	0	0	0	0	0	0	0	0	0	0	0	0	0	640
1	1	0	0	1	0	0	1	1	0	0	0	0	0	0	1	0	0	0	0	0	0	0	0	0	0	0	0	0	640
0	0	1	0	1	0	0	0	0	1	0	0	0	0	0	0	1	0	0	0	0	0	0	0	0	0	1	0	0	4096
1	0	1	0	1	0	0	1	0	1	0	0	0	0	0	0	1	0	0	0	0	0	0	0	0	0	1	0	0	4096
0	1	1	0	1	0	0	0	1	1	0	0	0	0	0	1	1	0	0	0	0	0	0	0	0	0	1	0	0	4096
1	1	1	0	1	0	0	1	1	1	0	0	0	0	0	1	1	0	0	0	0	0	0	0	0	0	1	0	0	4096
0	0	0	1	1	0	0	0	0	0	0	1	0	1	0	0	0	0	0	0	0	0	1	0	0	0	0	0	1	131072
1	0	0	1	1	0	0	1	0	0	0	1	0	1	0	0	0	0	0	0	0	0	1	0	0	0	0	0	1	131072
0	1	0	1	1	0	0	0	1	0	0	1	0	1	0	1	0	0	0	0	0	0	1	0	0	0	0	0	1	131072
1	1	0	1	1	0	0	1	1	0	0	1	0	1	0	1	0	0	0	0	0	0	1	0	0	0	0	0	1	131072
0	0	1	1	1	0	0	0	0	1	0	1	0	1	0	0	0	0	0	0	0	0	1	0	0	0	0	0	1	131072
1	0	1	1	1	0	0	1	0	1	0	1	0	1	0	0	0	0	0	0	0	0	1	0	0	0	0	0	1	131072
0	1	1	1	1	0	0	0	1	1	0	1	0	1	0	1	0	0	0	0	0	0	1	0	0	0	0	0	1	131072
1	1	1	1	1	0	0	1	1	1	0	1	0	1	0	1	0	0	0	0	0	0	1	0	0	0	0	0	1	131072
0	0	0	0	0	1	0	0	0	0	0	0	1	1	0	0	0	1	1	1	0	0	0	1	1	1	0	0	1	524288
1	0	0	0	0	1	0	1	0	0	0	0	1	1	0	0	0	1	1	1	0	0	0	1	1	1	0	0	1	524288
0	1	0	0	0	1	0	0	1	0	0	0	1	1	0	0	0	1	1	1	0	0	0	1	1	1	0	0	1	524288
1	1	0	0	0	1	0	1	1	0	0	0	1	1	0	0	0	1	1	1	0	0	0	1	1	1	0	0	1	524288
0	0	1	0	0	1	0	0	0	1	0	0	1	1	0	0	0	1	1	1	0	0	0	1	1	1	0	0	1	524288
1	0	1	0	0	1	0	1	0	1	0	0	1	1	0	0	0	1	1	1	0	0	0	1	1	1	0	0	1	524288
0	1	1	0	0	1	0	0	1	1	0	0	1	1	0	0	0	1	1	1	0	0	0	1	1	1	0	0	1	524288
1	1	1	0	0	1	0	1	1	1	0	0	1	1	0	0	0	1	1	1	0	0	0	1	1	1	0	0	1	524288
0	0	0	1	0	1	0	1	0	0	1	0	1	1	0	0	0	1	1	1	0	1	0	1	1	1	0	1	1	524288
1	0	0	1	0	1	0	1	0	0	1	0	1	1	0	0	0	1	1	1	0	1	0	1	1	1	0	1	1	524288
0	1	0	1	0	1	0	1	1	0	1	0	1	1	0	0	0	1	1	1	0	1	0	1	1	1	0	1	1	524288
1	1	0	1	0	1	0	1	1	0	1	0	1	1	0	0	0	1	1	1	0	1	0	1	1	1	0	1	1	524288
0	0	1	1	0	1	0	1	0	1	1	0	1	1	0	0	0	1	1	1	0	1	0	1	1	1	0	1	1	524288
1	0	1	1	0	1	0	1	0	1	1	0	1	1	0	0	0	1	1	1	0	1	0	1	1	1	0	1	1	524288
0	1	1	1	0	1	0	1	1	1	1	0	1	1	0	0	0	1	1	1	0	1	0	1	1	1	0	1	1	524288
1	1	1	1	0	1	0	1	1	1	1	0	1	1	0	0	0	1	1	1	0	1	0	1	1	1	0	1	1	524288
0	0	0	0	1	1	0	0	0	0	0	0	1	1	0	0	0	1	1	1	0	0	0	1	1	1	0	0	1	524288
1	0	0	0	1	1	0	1	0	0	0	0	1	1	0	0	0	1	1	1	0	0	0	1	1	1	0	0	1	524288
0	1	0	0	1	1	0	0	1	0	0	0	1	1	0	0	0	1	1	1	0	0	0	1	1	1	0	0	1	524288
1	1	0	0	1	1	0	1	1	0	0	0	1	1	0	0	0	1	1	1	0	0	0	1	1	1	0	0	1	524288
0	0	1	0	1	1	0	0	0	1	0	0	1	1	0	0	0	1	1	1	0	0	0	1	1	1	0	0	1	524288
1	0	1	0	1	1	0	1	0	1	0	0	1	1	0	0	0	1	1	1	0	0	0	1	1	1	0	0	1	524288
0	1	1	0	1	1	0	0	1	1	0	0	1	1	0	0	0	1	1	1	0	0	0	1	1	1	0	0	1	524288
1	1	1	0	1	1	0	1	1	1	0	0	1	1	0	0	0	1	1	1	0	0	0	1	1	1	0	0	1	524288
0	0	0	1	1	1	0	0	0	0	0	1	1	1	0	0	0	1	1	1	0	0	1	1	1	1	0	0	1	2097152
1	0	0	1	1	1	0	1	0	0	0	1	1	1	0	0	0	1	1	1	0	0	1	1	1	1	0	0	1	2097152
0	1	0	1	1	1	0	0	1	0	0	1	1	1	0	0	0	1	1	1	0	0	1	1	1	1	0	0	1	2097152
1	1	0	1	1	1	0	1	1	0	0	1	1	1	0	0	0	1	1	1	0	0	1	1	1	1	0	0	1	2097152
0	0	1	1	1	1	0	0	0	1	0	1	1	1	0	0	0	1	1	1	0	0	1	1	1	1	0	0	1	2097152
1	0	1	1	1	1	0	1	0	1	0	1	1	1	0	0	0	1	1	1	0	0	1	1	1	1	0	0	1	2097152
0	1	1	1	1	1	0	0	1	1	0	1	1	1	0	0	0	1	1	1	0	0	1	1	1	1	0	0	1	2097152
1	1	1	1	1	1	0	1	1	1	0	1	1	1	0	0	0	1	1	1	0	0	1	1	1	1	0	0	1	2097152
0	0	0	0	0	0	1	0	0	0	0	0	0	1	0	0	0	0	0	0	1	0	0	0	0	0	0	0	1	32768
1	0	0	0	0	0	1	1	0	0	0	0	0	1	0	0	0	0	0	0	1	0	0	0	0	0	0	0	1	32768
0	1	0	0	0	0	1	0	1	0	0	0	0	1	0	0	0	0	0	0	1	0	0	0	0	0	0	0	1	32768
1	1	0	0	0	0	1	1	1	0	0	0	0	1	0	0	0	0	0	0	1	0	0	0	0	0	0	0	1	32768
0	0	1	0	0	0	1	0	0	1	0	0	0	1	0	0	0	0	0	0	1	0	0	0	0	0	0	0	1	32768
1	0	1	0	0	0	1	1	0	1	0	0	0	1	0	0	0	0	0	0	1	0	0	0	0	0	0	0	1	32768
0	1	1	0	0	0	1	0	1	1	0	0	0	1	0	0	0	0	0	0	1	0	0	0	0	0	0	0	1	32768
1	1	1	0	0	0	1	1	1	1	0	0	0	1	0	0	0	0	0	0	1	0	0	0	0	0	0	0	1	32768
0	0	0	1	0	0	1	1	0	0	1	0	0	1	0	0	0	0	0	0	1	1	0	0	0	0	0	1	1	32768
1	0	0	1	0	0	1	1	0	0	1	0	0	1	0	0	0	0	0	0	1	1	0	0	0	0	0	1	1	32768
0	1	0	1	0	0	1	1	1	0	1	0	0	1	0	0	0	0	0	0	1	1	0	0	0	0	0	1	1	32768
1	1	0	1	0	0	1	1	1	0	1	0	0	1	0	0	0	0	0	0	1	1	0	0	0	0	0	1	1	32768
0	0	1	1	0	0	1	1	0	1	1	0	0	1	0	0	0	0	0	0	1	1	0	0	0	0	0	1	1	32768
1	0	1	1	0	0	1	1	0	1	1	0	0	1	0	0	0	0	0	0	1	1	0	0	0	0	0	1	1	32768
0	1	1	1	0	0	1	1	1	1	1	0	0	1	0	0	0	0	0	0	1	1	0	0	0	0	0	1	1	32768
1	1	1	1	0	0	1	1	1	1	1	0	0	1	0	0	0	0	0	0	1	1	0	0	0	0	0	1	1	32768
0	0	0	0	1	0	1	0	0	0	0	0	0	1	0	0	0	0	0	0	1	0	0	0	0	0	0	0	1	32768
1	0	0	0	1	0	1	1	0	0	0	0	0	1	0	0	0	0	0	0	1	0	0	0	0	0	0	0	1	32768
0	1	0	0	1	0	1	0	1	0	0	0	0	1	0	0	0	0	0	0	1	0	0	0	0	0	0	0	1	32768
1	1	0	0	1	0	1	1	1	0	0	0	0	1	0	0	0	0	0	0	1	0	0	0	0	0	0	0	1	32768
0	0	1	0	1	0	1	0	0	1	0	0	0	1	0	0	0	0	0	0	1	0	0	0	0	0	0	0	1	32768
1	0	1	0	1	0	1	1	0	1	0	0	0	1	0	0	0	0	0	0	1	0	0	0	0	0	0	0	1	32768
0	1	1	0	1	0	1	0	1	1	0	0	0	1	0	0	0	0	0	0	1	0	0	0	0	0	0	0	1	32768
1	1	1	0	1	0	1	1	1	1	0	0	0	1	0	0	0	0	0	0	1	0	0	0	0	0	0	0	1	32768
0	0	0	1	1	0	1	0	0	0	0	1	0	1	0	0	0	0	0	0	0	0	1	0	0	0	0	0	1	131072
1	0	0	1	1	0	1	1	0	0	0	1	0	1	0	0	0	0	0	0	0	0	1	0	0	0	0	0	1	131072
0	1	0	1	1	0	1	0	1	0	0	1	0	1	0	1	0	0	0	0	0	0	1	0	0	0	0	0	1	131072
1	1	0	1	1	0	1	1	1	0	0	1	0	1	0	1	0	0	0	0	0	0	1	0	0	0	0	0	1	131072
0	0	1	1	1	0	1	0	0	1	0	1	0	1	0	0	0	0	0	0	0	0	1	0	0	0	0	0	1	131072
1	0	1	1	1	0	1	1	0	1	0	1	0	1	0	0	0	0	0	0	0	0	1	0	0	0	0	0	1	131072
0	1	1	1	1	0	1	0	1	1	0	1	0	1	0	1	0	0	0	0	0	0	1	0	0	0	0	0	1	131072
1	1	1	1	1	0	1	1	1	1	0	1	0	1	0	1	0	0	0	0	0	0	1	0	0	0	0	0	1	131072
0	0	0	0	0	1	1	0	0	0	0	0	1	1	0	0	0	1	1	1	0	0	0	1	1	1	0	0	1	524288
1	0	0	0	0	1	1	1	0	0	0	0	1	1	0	0	0	1	1	1	0	0	0	1	1	1	0	0	1	524288
0	1	0	0	0	1	1	0	1	0	0	0	1	1	0	0	0	1	1	1	0	0	0	1	1	1	0	0	1	524288
1	1	0	0	0	1	1	1	1	0	0	0	1	1	0	0	0	1	1	1	0	0	0	1	1	1	0	0	1	524288
0	0	1	0	0	1	1	0	0	1	0	0	1	1	0	0	0	1	1	1	0	0	0	1	1	1	0	0	1	524288
1	0	1	0	0	1	1	1	0	1	0	0	1	1	0	0	0	1	1	1	0	0	0	1	1	1	0	0	1	524288
0	1	1	0	0	1	1	0	1	1	0	0	1	1	0	0	0	1	1	1	0	0	0	1	1	1	0	0	1	524288
1	1	1	0	0	1	1	1	1	1	0	0	1	1	0	0	0	1	1	1	0	0	0	1	1	1	0	0	1	524288
0	0	0	1	0	1	1	1	0	0	1	0	1	1	0	0	0	1	1	1	0	1	0	1	1	1	0	1	1	524288
1	0	0	1	0	1	1	1	0	0	1	0	1	1	0	0	0	1	1	1	0	1	0	1	1	1	0	1	1	524288
0	1	0	1	0	1	1	1	1	0	1	0	1	1	0	0	0	1	1	1	0	1	0	1	1	1	0	1	1	524288
1	1	0	1	0	1	1	1	1	0	1	0	1	1	0	0	0	1	1	1	0	1	0	1	1	1	0	1	1	524288
0	0	1	1	0	1	1	1	0	1	1	0	1	1	0	0	0	1	1	1	0	1	0	1	1	1	0	1	1	524288
1	0	1	1	0	1	1	1	0	1	1	0	1	1	0	0	0	1	1	1	0	1	0	1	1	1	0	1	1	524288
0	1	1	1	0	1	1	1	1	1	1	0	1	1	0	0	0	1	1	1	0	1	0	1	1	1	0	1	1	524288
1	1	1	1	0	1	1	1	1	1	1	0	1	1	0	0	0	1	1	1	0	1	0	1	1	1	0	1	1	524288
0	0	0	0	1	1	1	0	0	0	0	0	1	1	0	0	0	1	1	1	0	0	0	1	1	1	0	0	1	524288
1	0	0	0	1	1	1	1	0	0	0	0	1	1	0	0	0	1	1	1	0	0	0	1	1	1	0	0	1	524288
0	1	0	0	1	1	1	0	1	0	0	0	1	1	0	0	0	1	1	1	0	0	0	1	1	1	0	0	1	524288
1	1	0	0	1	1	1	1	1	0	0	0	1	1	0	0	0	1	1	1	0	0	0	1	1	1	0	0	1	524288
0	0	1	0	1	1	1	0	0	1	0	0	1	1	0	0	0	1	1	1	0	0	0	1	1	1	0	0	1	524288
1	0	1	0	1	1	1	1	0	1	0	0	1	1	0	0	0	1	1	1	0	0	0	1	1	1	0	0	1	524288
0	1	1	0	1	1	1	0	1	1	0	0	1	1	0	0	0	1	1	1	0	0	0	1	1	1	0	0	1	524288
1	1	1	0	1	1	1	1	1	1	0	0	1	1	0	0	0	1	1	1	0	0	0	1	1	1	0	0	1	524288
0	0	0	1	1	1	1	0	0	0	0	1	1	1	0	0	0	1	1	1	0	0	1	1	1	1	0	0	1	2097152
1	0	0	1	1	1	1	1	0	0	0	1	1	1	0	0	0	1	1	1	0	0	1	1	1	1	0	0	1	2097152
0	1	0	1	1	1	1	0	1	0	0	1	1	1	0	0	0	1	1	1	0	0	1	1	1	1	0	0	1	2097152
1	1	0	1	1	1	1	1	1	0	0	1	1	1	0	0	0	1	1	1	0	0	1	1	1	1	0	0	1	2097152
0	0	1	1	1	1	1	0	0	1	0	1	1	1	0	0	0	1	1	1	0	0	1	1	1	1	0	0	1	2097152
1	0	1	1	1	1	1	1	0	1	0	1	1	1	0	0	0	1	1	1	0	0	1	1	1	1	0	0	1	2097152
0	1	1	1	1	1	1	0	1	1	0	1	1	1	0	0	0	1	1	1	0	0	1	1	1	1	0	0	1	2097152
1	1	1	1	1	1	1	1	1	1	0	1	1	1	0	0	0	1	1	1	0	0	1	1	1	1	0	0	1	2097152
0	0	0	0	0	0	0	0	0	0	0	0	0	1	0	0	0	0	0	0	1	0	1	0	0	0	0	0	1	98304
1	0	0	0	0	0	0	1	0	0	0	0	0	1	0	0	0	0	0	0	1	0	1	0	0	0	0	0	1	98304
0	1	0	0	0	0	0	0	1	0	0	0	0	1	0	0	0	0	0	0	1	0	1	0	0	0	0	0	1	98304
1	1	0	0	0	0	0	1	1	0	0	0	0	1	0	0	0	0	0	0	1	0	1	0	0	0	0	0	1	98304
0	0	1	0	0	0	0	0	0	1	0	0	0	1	0	0	0	0	0	0	1	0	1	0	0	0	0	0	1	98304
1	0	1	0	0	0	0	1	0	1	0	0	0	1	0	0	0	0	0	0	1	0	1	0	0	0	0	0	1	98304
0	1	1	0	0	0	0	0	1	1	0	0	0	1	0	0	0	0	0	0	1	0	1	0	0	0	0	0	1	98304
1	1	1	0	0	0	0	1	1	1	0	0	0	1	0	0	0	0	0	0	1	0	1	0	0	0	0	0	1	98304
0	0	0	1	0	0	0	1	0	0	1	0	0	1	0	0	0	0	0	0	1	1	1	0	0	0	0	1	1	98304
1	0	0	1	0	0	0	1	0	0	1	0	0	1	0	0	0	0	0	0	1	1	1	0	0	0	0	1	1	98304
0	1	0	1	0	0	0	1	1	0	1	0	0	1	0	0	0	0	0	0	1	1	1	0	0	0	0	1	1	98304
1	1	0	1	0	0	0	1	1	0	1	0	0	1	0	0	0	0	0	0	1	1	1	0	0	0	0	1	1	98304
0	0	1	1	0	0	0	1	0	1	1	0	0	1	0	0	0	0	0	0	1	1	1	0	0	0	0	1	1	98304
1	0	1	1	0	0	0	1	0	1	1	0	0	1	0	0	0	0	0	0	1	1	1	0	0	0	0	1	1	98304
0	1	1	1	0	0	0	1	1	1	1	0	0	1	0	0	0	0	0	0	1	1	1	0	0	0	0	1	1	98304
1	1	1	1	0	0	0	1	1	1	1	0	0	1	0	0	0	0	0	0	1	1	1	0	0	0	0	1	1	98304
0	0	0	0	1	0	0	0	0	0	0	0	0	1	0	0	0	0	0	0	1	0	1	0	0	0	0	0	1	98304
1	0	0	0	1	0	0	1	0	0	0	0	0	1	0	0	0	0	0	0	1	0	1	0	0	0	0	0	1	98304
0	1	0	0	1	0	0	0	1	0	0	0	0	1	0	0	0	0	0	0	1	0	1	0	0	0	0	0	1	98304
1	1	0	0	1	0	0	1	1	0	0	0	0	1	0	0	0	0	0	0	1	0	1	0	0	0	0	0	1	98304
0	0	1	0	1	0	0	0	0	1	0	0	0	1	0	0	0	0	0	0	1	0	1	0	0	0	0	0	1	98304
1	0	1	0	1	0	0	1	0	1	0	0	0	1	0	0	0	0	0	0	1	0	1	0	0	0	0	0	1	98304
0	1	1	0	1	0	0	0	1	1	0	0	0	1	0	0	0	0	0	0	1	0	1	0	0	0	0	0	1	98304
1	1	1	0	1	0	0	1	1	1	0	0	0	1	0	0	0	0	0	0	1	0	1	0	0	0	0	0	1	98304
0	0	0	0	0	1	0	0	0	0	0	0	1	1	0	0	0	1	1	1	0	0	1	1	1	1	0	0	1	1572864
1	0	0	0	0	1	0	1	0	0	0	0	1	1	0	0	0	1	1	1	0	0	1	1	1	1	0	0	1	1572864
0	1	0	0	0	1	0	0	1	0	0	0	1	1	0	0	0	1	1	1	0	0	1	1	1	1	0	0	1	1572864
1	1	0	0	0	1	0	1	1	0	0	0	1	1	0	0	0	1	1	1	0	0	1	1	1	1	0	0	1	1572864
0	0	1	0	0	1	0	0	0	1	0	0	1	1	0	0	0	1	1	1	0	0	1	1	1	1	0	0	1	1572864
1	0	1	0	0	1	0	1	0	1	0	0	1	1	0	0	0	1	1	1	0	0	1	1	1	1	0	0	1	1572864
0	1	1	0	0	1	0	0	1	1	0	0	1	1	0	0	0	1	1	1	0	0	1	1	1	1	0	0	1	1572864
1	1	1	0	0	1	0	1	1	1	0	0	1	1	0	0	0	1	1	1	0	0	1	1	1	1	0	0	1	1572864
0	0	0	1	0	1	0	1	0	0	1	0	1	1	0	0	0	1	1	1	0	1	1	1	1	1	0	1	1	1572864
1	0	0	1	0	1	0	1	0	0	1	0	1	1	0	0	0	1	1	1	0	1	1	1	1	1	0	1	1	1572864
0	1	0	1	0	1	0	1	1	0	1	0	1	1	0	0	0	1	1	1	0	1	1	1	1	1	0	1	1	1572864
1	1	0	1	0	1	0	1	1	0	1	0	1	1	0	0	0	1	1	1	0	1	1	1	1	1	0	1	1	1572864
0	0	1	1	0	1	0	1	0	1	1	0	1	1	0	0	0	1	1	1	0	1	1	1	1	1	0	1	1	1572864
1	0	1	1	0	1	0	1	0	1	1	0	1	1	0	0	0	1	1	1	0	1	1	1	1	1	0	1	1	1572864
0	1	1	1	0	1	0	1	1	1	1	0	1	1	0	0	0	1	1	1	0	1	1	1	1	1	0	1	1	1572864
1	1	1	1	0	1	0	1	1	1	1	0	1	1	0	0	0	1	1	1	0	1	1	1	1	1	0	1	1	1572864
0	0	0	0	1	1	0	0	0	0	0	0	1	1	0	0	0	1	1	1	0	0	1	1	1	1	0	0	1	1572864
1	0	0	0	1	1	0	1	0	0	0	0	1	1	0	0	0	1	1	1	0	0	1	1	1	1	0	0	1	1572864
0	1	0	0	1	1	0	0	1	0	0	0	1	1	0	0	0	1	1	1	0	0	1	1	1	1	0	0	1	1572864
1	1	0	0	1	1	0	1	1	0	0	0	1	1	0	0	0	1	1	1	0	0	1	1	1	1	0	0	1	1572864
0	0	1	0	1	1	0	0	0	1	0	0	1	1	0	0	0	1	1	1	0	0	1	1	1	1	0	0	1	1572864
1	0	1	0	1	1	0	1	0	1	0	0	1	1	0	0	0	1	1	1	0	0	1	1	1	1	0	0	1	1572864
0	1	1	0	1	1	0	0	1	1	0	0	1	1	0	0	0	1	1	1	0	0	1	1	1	1	0	0	1	1572864
1	1	1	0	1	1	0	1	1	1	0	0	1	1	0	0	0	1	1	1	0	0	1	1	1	1	0	0	1	1572864
0	0	0	0	0	0	1	0	0	0	0	0	0	1	0	0	0	0	0	0	1	0	1	0	0	0	0	0	1	98304
1	0	0	0	0	0	1	1	0	0	0	0	0	1	0	0	0	0	0	0	1	0	1	0	0	0	0	0	1	98304
0	1	0	0	0	0	1	0	1	0	0	0	0	1	0	0	0	0	0	0	1	0	1	0	0	0	0	0	1	98304
1	1	0	0	0	0	1	1	1	0	0	0	0	1	0	0	0	0	0	0	1	0	1	0	0	0	0	0	1	98304
0	0	1	0	0	0	1	0	0	1	0	0	0	1	0	0	0	0	0	0	1	0	1	0	0	0	0	0	1	98304
1	0	1	0	0	0	1	1	0	1	0	0	0	1	0	0	0	0	0	0	1	0	1	0	0	0	0	0	1	98304
0	1	1	0	0	0	1	0	1	1	0	0	0	1	0	0	0	0	0	0	1	0	1	0	0	0	0	0	1	98304
1	1	1	0	0	0	1	1	1	1	0	0	0	1	0	0	0	0	0	0	1	0	1	0	0	0	0	0	1	98304
0	0	0	1	0	0	1	1	0	0	1	0	0	1	0	0	0	0	0	0	1	1	1	0	0	0	0	1	1	98304
1	0	0	1	0	0	1	1	0	0	1	0	0	1	0	0	0	0	0	0	1	1	1	0	0	0	0	1	1	98304
0	1	0	1	0	0	1	1	1	0	1	0	0	1	0	0	0	0	0	0	1	1	1	0	0	0	0	1	1	98304
1	1	0	1	0	0	1	1	1	0	1	0	0	1	0	0	0	0	0	0	1	1	1	0	0	0	0	1	1	98304
0	0	1	1	0	0	1	1	0	1	1	0	0	1	0	0	0	0	0	0	1	1	1	0	0	0	0	1	1	98304
1	0	1	1	0	0	1	1	0	1	1	0	0	1	0	0	0	0	0	0	1	1	1	0	0	0	0	1	1	98304
0	1	1	1	0	0	1	1	1	1	1	0	0	1	0	0	0	0	0	0	1	1	1	0	0	0	0	1	1	98304
1	1	1	1	0	0	1	1	1	1	1	0	0	1	0	0	0	0	0	0	1	1	1	0	0	0	0	1	1	98304
0	0	0	0	1	0	1	0	0	0	0	0	0	1	0	0	0	0	0	0	1	0	1	0	0	0	0	0	1	98304
1	0	0	0	1	0	1	1	0	0	0	0	0	1	0	0	0	0	0	0	1	0	1	0	0	0	0	0	1	98304
0	1	0	0	1	0	1	0	1	0	0	0	0	1	0	0	0	0	0	0	1	0	1	0	0	0	0	0	1	98304
1	1	0	0	1	0	1	1	1	0	0	0	0	1	0	0	0	0	0	0	1	0	1	0	0	0	0	0	1	98304
0	0	1	0	1	0	1	0	0	1	0	0	0	1	0	0	0	0	0	0	1	0	1	0	0	0	0	0	1	98304
1	0	1	0	1	0	1	1	0	1	0	0	0	1	0	0	0	0	0	0	1	0	1	0	0	0	0	0	1	98304
0	1	1	0	1	0	1	0	1	1	0	0	0	1	0	0	0	0	0	0	1	0	1	0	0	0	0	0	1	98304
1	1	1	0	1	0	1	1	1	1	0	0	0	1	0	0	0	0	0	0	1	0	1	0	0	0	0	0	1	98304
0	0	0	0	0	1	1	0	0	0	0	0	1	1	0	0	0	1	1	1	0	0	1	1	1	1	0	0	1	1572864
1	0	0	0	0	1	1	1	0	0	0	0	1	1	0	0	0	1	1	1	0	0	1	1	1	1	0	0	1	1572864
0	1	0	0	0	1	1	0	1	0	0	0	1	1	0	0	0	1	1	1	0	0	1	1	1	1	0	0	1	1572864
1	1	0	0	0	1	1	1	1	0	0	0	1	1	0	0	0	1	1	1	0	0	1	1	1	1	0	0	1	1572864
0	0	1	0	0	1	1	0	0	1	0	0	1	1	0	0	0	1	1	1	0	0	1	1	1	1	0	0	1	1572864
1	0	1	0	0	1	1	1	0	1	0	0	1	1	0	0	0	1	1	1	0	0	1	1	1	1	0	0	1	1572864
0	1	1	0	0	1	1	0	1	1	0	0	1	1	0	0	0	1	1	1	0	0	1	1	1	1	0	0	1	1572864
1	1	1	0	0	1	1	1	1	1	0	0	1	1	0	0	0	1	1	1	0	0	1	1	1	1	0	0	1	1572864
0	0	0	1	0	1	1	1	0	0	1	0	1	1	0	0	0	1	1	1	0	1	1	1	1	1	0	1	1	1572864
1	0	0	1	0	1	1	1	0	0	1	0	1	1	0	0	0	1	1	1	0	1	1	1	1	1	0	1	1	1572864
0	1	0	1	0	1	1	1	1	0	1	0	1	1	0	0	0	1	1	1	0	1	1	1	1	1	0	1	1	1572864
1	1	0	1	0	1	1	1	1	0	1	0	1	1	0	0	0	1	1	1	0	1	1	1	1	1	0	1	1	1572864
0	0	1	1	0	1	1	1	0	1	1	0	1	1	0	0	0	1	1	1	0	1	1	1	1	1	0	1	1	1572864
1	0	1	1	0	1	1	1	0	1	1	0	1	1	0	0	0	1	1	1	0	1	1	1	1	1	0	1	1	1572864
0	1	1	1	0	1	1	1	1	1	1	0	1	1	0	0	0	1	1	1	0	1	1	1	1	1	0	1	1	1572864
1	1	1	1	0	1	1	1	1	1	1	0	1	1	0	0	0	1	1	1	0	1	1	1	1	1	0	1	1	1572864
0	0	0	0	1	1	1	0	0	0	0	0	1	1	0	0	0	1	1	1	0	0	1	1	1	1	0	0	1	1572864
1	0	0	0	1	1	1	1	0	0	0	0	1	1	0	0	0	1	1	1	0	0	1	1	1	1	0	0	1	1572864
0	1	0	0	1	1	1	0	1	0	0	0	1	1	0	0	0	1	1	1	0	0	1	1	1	1	0	0	1	1572864
1	1	0	0	1	1	1	1	1	0	0	0	1	1	0	0	0	1	1	1	0	0	1	1	1	1	0	0	1	1572864
0	0	1	0	1	1	1	0	0	1	0	0	1	1	0	0	0	1	1	1	0	0	1	1	1	1	0	0	1	1572864
1	0	1	0	1	1	1	1	0	1	0	0	1	1	0	0	0	1	1	1	0	0	1	1	1	1	0	0	1	1572864
0	1	1	0	1	1	1	0	1	1	0	0	1	1	0	0	0	1	1	1	0	0	1	1	1	1	0	0	1	1572864
1	1	1	0	1	1	1	1	1	1	0	0	1	1	0	0	0	1	1	1	0	0	1	1	1	1	0	0	1	1572864
0	0	0	0	0	0	0	0	0	0	0	0	0	1	0	0	0	1	1	1	0	0	0	1	1	1	0	0	1	294912
1	0	0	0	0	0	0	1	0	0	0	0	0	1	0	0	0	1	1	1	0	0	0	1	1	1	0	0	1	294912
0	1	0	0	0	0	0	0	1	0	0	0	0	1	0	0	0	1	1	1	0	0	0	1	1	1	0	0	1	294912
1	1	0	0	0	0	0	1	1	0	0	0	0	1	0	0	0	1	1	1	0	0	0	1	1	1	0	0	1	294912
0	0	1	0	0	0	0	0	0	1	0	0	0	1	0	0	0	1	1	1	0	0	0	1	1	1	0	0	1	294912
1	0	1	0	0	0	0	1	0	1	0	0	0	1	0	0	0	1	1	1	0	0	0	1	1	1	0	0	1	294912
0	1	1	0	0	0	0	0	1	1	0	0	0	1	0	0	0	1	1	1	0	0	0	1	1	1	0	0	1	294912
1	1	1	0	0	0	0	1	1	1	0	0	0	1	0	0	0	1	1	1	0	0	0	1	1	1	0	0	1	294912
0	0	0	1	0	0	0	1	0	0	1	0	0	1	0	0	0	1	1	1	0	1	0	1	1	1	0	1	1	294912
1	0	0	1	0	0	0	1	0	0	1	0	0	1	0	0	0	1	1	1	0	1	0	1	1	1	0	1	1	294912
0	1	0	1	0	0	0	1	1	0	1	0	0	1	0	0	0	1	1	1	0	1	0	1	1	1	0	1	1	294912
1	1	0	1	0	0	0	1	1	0	1	0	0	1	0	0	0	1	1	1	0	1	0	1	1	1	0	1	1	294912
0	0	1	1	0	0	0	1	0	1	1	0	0	1	0	0	0	1	1	1	0	1	0	1	1	1	0	1	1	294912
1	0	1	1	0	0	0	1	0	1	1	0	0	1	0	0	0	1	1	1	0	1	0	1	1	1	0	1	1	294912
0	1	1	1	0	0	0	1	1	1	1	0	0	1	0	0	0	1	1	1	0	1	0	1	1	1	0	1	1	294912
1	1	1	1	0	0	0	1	1	1	1	0	0	1	0	0	0	1	1	1	0	1	0	1	1	1	0	1	1	294912
0	0	0	0	1	0	0	0	0	0	0	0	0	1	0	0	0	1	1	1	0	0	0	1	1	1	0	0	1	294912
1	0	0	0	1	0	0	1	0	0	0	0	0	1	0	0	0	1	1	1	0	0	0	1	1	1	0	0	1	294912
0	1	0	0	1	0	0	0	1	0	0	0	0	1	0	0	0	1	1	1	0	0	0	1	1	1	0	0	1	294912
1	1	0	0	1	0	0	1	1	0	0	0	0	1	0	0	0	1	1	1	0	0	0	1	1	1	0	0	1	294912
0	0	1	0	1	0	0	0	0	1	0	0	0	1	0	0	0	1	1	1	0	0	0	1	1	1	0	0	1	294912
1	0	1	0	1	0	0	1	0	1	0	0	0	1	0	0	0	1	1	1	0	0	0	1	1	1	0	0	1	294912
0	1	1	0	1	0	0	0	1	1	0	0	0	1	0	0	0	1	1	1	0	0	0	1	1	1	0	0	1	294912
1	1	1	0	1	0	0	1	1	1	0	0	0	1	0	0	0	1	1	1	0	0	0	1	1	1	0	0	1	294912
0	0	0	1	1	0	0	0	0	0	0	1	0	1	0	0	0	1	1	1	0	0	1	1	1	1	0	0	1	1179648
1	0	0	1	1	0	0	1	0	0	0	1	0	1	0	0	0	1	1	1	0	0	1	1	1	1	0	0	1	1179648
0	1	0	1	1	0	0	0	1	0	0	1	0	1	0	0	0	1	1	1	0	0	1	1	1	1	0	0	1	1179648
1	1	0	1	1	0	0	1	1	0	0	1	0	1	0	0	0	1	1	1	0	0	1	1	1	1	0	0	1	1179648
0	0	1	1	1	0	0	0	0	1	0	1	0	1	0	0	0	1	1	1	0	0	1	1	1	1	0	0	1	1179648
1	0	1	1	1	0	0	1	0	1	0	1	0	1	0	0	0	1	1	1	0	0	1	1	1	1	0	0	1	1179648
0	1	1	1	1	0	0	0	1	1	0	1	0	1	0	0	0	1	1	1	0	0	1	1	1	1	0	0	1	1179648
1	1	1	1	1	0	0	1	1	1	0	1	0	1	0	0	0	1	1	1	0	0	1	1	1	1	0	0	1	1179648
0	0	0	0	0	0	1	0	0	0	0	0	0	1	0	0	0	1	1	1	0	0	0	1	1	1	0	0	1	294912
1	0	0	0	0	0	1	1	0	0	0	0	0	1	0	0	0	1	1	1	0	0	0	1	1	1	0	0	1	294912
0	1	0	0	0	0	1	0	1	0	0	0	0	1	0	0	0	1	1	1	0	0	0	1	1	1	0	0	1	294912
1	1	0	0	0	0	1	1	1	0	0	0	0	1	0	0	0	1	1	1	0	0	0	1	1	1	0	0	1	294912
0	0	1	0	0	0	1	0	0	1	0	0	0	1	0	0	0	1	1	1	0	0	0	1	1	1	0	0	1	294912
1	0	1	0	0	0	1	1	0	1	0	0	0	1	0	0	0	1	1	1	0	0	0	1	1	1	0	0	1	294912
0	1	1	0	0	0	1	0	1	1	0	0	0	1	0	0	0	1	1	1	0	0	0	1	1	1	0	0	1	294912
1	1	1	0	0	0	1	1	1	1	0	0	0	1	0	0	0	1	1	1	0	0	0	1	1	1	0	0	1	294912
0	0	0	1	0	0	1	1	0	0	1	0	0	1	0	0	0	1	1	1	0	1	0	1	1	1	0	1	1	294912
1	0	0	1	0	0	1	1	0	0	1	0	0	1	0	0	0	1	1	1	0	1	0	1	1	1	0	1	1	294912
0	1	0	1	0	0	1	1	1	0	1	0	0	1	0	0	0	1	1	1	0	1	0	1	1	1	0	1	1	294912
1	1	0	1	0	0	1	1	1	0	1	0	0	1	0	0	0	1	1	1	0	1	0	1	1	1	0	1	1	294912
0	0	1	1	0	0	1	1	0	1	1	0	0	1	0	0	0	1	1	1	0	1	0	1	1	1	0	1	1	294912
1	0	1	1	0	0	1	1	0	1	1	0	0	1	0	0	0	1	1	1	0	1	0	1	1	1	0	1	1	294912
0	1	1	1	0	0	1	1	1	1	1	0	0	1	0	0	0	1	1	1	0	1	0	1	1	1	0	1	1	294912
1	1	1	1	0	0	1	1	1	1	1	0	0	1	0	0	0	1	1	1	0	1	0	1	1	1	0	1	1	294912
0	0	0	0	1	0	1	0	0	0	0	0	0	1	0	0	0	1	1	1	0	0	0	1	1	1	0	0	1	294912
1	0	0	0	1	0	1	1	0	0	0	0	0	1	0	0	0	1	1	1	0	0	0	1	1	1	0	0	1	294912
0	1	0	0	1	0	1	0	1	0	0	0	0	1	0	0	0	1	1	1	0	0	0	1	1	1	0	0	1	294912
1	1	0	0	1	0	1	1	1	0	0	0	0	1	0	0	0	1	1	1	0	0	0	1	1	1	0	0	1	294912
0	0	1	0	1	0	1	0	0	1	0	0	0	1	0	0	0	1	1	1	0	0	0	1	1	1	0	0	1	294912
1	0	1	0	1	0	1	1	0	1	0	0	0	1	0	0	0	1	1	1	0	0	0	1	1	1	0	0	1	294912
0	1	1	0	1	0	1	0	1	1	0	0	0	1	0	0	0	1	1	1	0	0	0	1	1	1	0	0	1	294912
1	1	1	0	1	0	1	1	1	1	0	0	0	1	0	0	0	1	1	1	0	0	0	1	1	1	0	0	1	294912
0	0	0	1	1	0	1	0	0	0	0	1	0	1	0	0	0	1	1	1	0	0	1	1	1	1	0	0	1	1179648
1	0	0	1	1	0	1	1	0	0	0	1	0	1	0	0	0	1	1	1	0	0	1	1	1	1	0	0	1	1179648
0	1	0	1	1	0	1	0	1	0	0	1	0	1	0	0	0	1	1	1	0	0	1	1	1	1	0	0	1	1179648
1	1	0	1	1	0	1	1	1	0	0	1	0	1	0	0	0	1	1	1	0	0	1	1	1	1	0	0	1	1179648
0	0	1	1	1	0	1	0	0	1	0	1	0	1	0	0	0	1	1	1	0	0	1	1	1	1	0	0	1	1179648
1	0	1	1	1	0	1	1	0	1	0	1	0	1	0	0	0	1	1	1	0	0	1	1	1	1	0	0	1	1179648
0	1	1	1	1	0	1	0	1	1	0	1	0	1	0	0	0	1	1	1	0	0	1	1	1	1	0	0	1	1179648
1	1	1	1	1	0	1	1	1	1	0	1	0	1	0	0	0	1	1	1	0	0	1	1	1	1	0	0	1	1179648
0	0	0	0	0	0	0	0	0	0	0	0	0	1	0	0	0	1	1	1	0	0	1	1	1	1	0	0	1	884736
1	0	0	0	0	0	0	1	0	0	0	0	0	1	0	0	0	1	1	1	0	0	1	1	1	1	0	0	1	884736
0	1	0	0	0	0	0	0	1	0	0	0	0	1	0	0	0	1	1	1	0	0	1	1	1	1	0	0	1	884736
1	1	0	0	0	0	0	1	1	0	0	0	0	1	0	0	0	1	1	1	0	0	1	1	1	1	0	0	1	884736
0	0	1	0	0	0	0	0	0	1	0	0	0	1	0	0	0	1	1	1	0	0	1	1	1	1	0	0	1	884736
1	0	1	0	0	0	0	1	0	1	0	0	0	1	0	0	0	1	1	1	0	0	1	1	1	1	0	0	1	884736
0	1	1	0	0	0	0	0	1	1	0	0	0	1	0	0	0	1	1	1	0	0	1	1	1	1	0	0	1	884736
1	1	1	0	0	0	0	1	1	1	0	0	0	1	0	0	0	1	1	1	0	0	1	1	1	1	0	0	1	884736
0	0	0	1	0	0	0	1	0	0	1	0	0	1	0	0	0	1	1	1	0	1	1	1	1	1	0	1	1	884736
1	0	0	1	0	0	0	1	0	0	1	0	0	1	0	0	0	1	1	1	0	1	1	1	1	1	0	1	1	884736
0	1	0	1	0	0	0	1	1	0	1	0	0	1	0	0	0	1	1	1	0	1	1	1	1	1	0	1	1	884736
1	1	0	1	0	0	0	1	1	0	1	0	0	1	0	0	0	1	1	1	0	1	1	1	1	1	0	1	1	884736
0	0	1	1	0	0	0	1	0	1	1	0	0	1	0	0	0	1	1	1	0	1	1	1	1	1	0	1	1	884736
1	0	1	1	0	0	0	1	0	1	1	0	0	1	0	0	0	1	1	1	0	1	1	1	1	1	0	1	1	884736
0	1	1	1	0	0	0	1	1	1	1	0	0	1	0	0	0	1	1	1	0	1	1	1	1	1	0	1	1	884736
1	1	1	1	0	0	0	1	1	1	1	0	0	1	0	0	0	1	1	1	0	1	1	1	1	1	0	1	1	884736
0	0	0	0	1	0	0	0	0	0	0	0	0	1	0	0	0	1	1	1	0	0	1	1	1	1	0	0	1	884736
1	0	0	0	1	0	0	1	0	0	0	0	0	1	0	0	0	1	1	1	0	0	1	1	1	1	0	0	1	884736
0	1	0	0	1	0	0	0	1	0	0	0	0	1	0	0	0	1	1	1	0	0	1	1	1	1	0	0	1	884736
1	1	0	0	1	0	0	1	1	0	0	0	0	1	0	0	0	1	1	1	0	0	1	1	1	1	0	0	1	884736
0	0	1	0	1	0	0	0	0	1	0	0	0	1	0	0	0	1	1	1	0	0	1	1	1	1	0	0	1	884736
1	0	1	0	1	0	0	1	0	1	0	0	0	1	0	0	0	1	1	1	0	0	1	1	1	1	0	0	1	884736
0	1	1	0	1	0	0	0	1	1	0	0	0	1	0	0	0	1	1	1	0	0	1	1	1	1	0	0	1	884736
1	1	1	0	1	0	0	1	1	1	0	0	0	1	0	0	0	1	1	1	0	0	1	1	1	1	0	0	1	884736
0	0	0	0	0	0	1	0	0	0	0	0	0	1	0	0	0	1	1	1	0	0	1	1	1	1	0	0	1	884736
1	0	0	0	0	0	1	1	0	0	0	0	0	1	0	0	0	1	1	1	0	0	1	1	1	1	0	0	1	884736
0	1	0	0	0	0	1	0	1	0	0	0	0	1	0	0	0	1	1	1	0	0	1	1	1	1	0	0	1	884736
1	1	0	0	0	0	1	1	1	0	0	0	0	1	0	0	0	1	1	1	0	0	1	1	1	1	0	0	1	884736
0	0	1	0	0	0	1	0	0	1	0	0	0	1	0	0	0	1	1	1	0	0	1	1	1	1	0	0	1	884736
1	0	1	0	0	0	1	1	0	1	0	0	0	1	0	0	0	1	1	1	0	0	1	1	1	1	0	0	1	884736
0	1	1	0	0	0	1	0	1	1	0	0	0	1	0	0	0	1	1	1	0	0	1	1	1	1	0	0	1	884736
1	1	1	0	0	0	1	1	1	1	0	0	0	1	0	0	0	1	1	1	0	0	1	1	1	1	0	0	1	884736
0	0	0	1	0	0	1	1	0	0	1	0	0	1	0	0	0	1	1	1	0	1	1	1	1	1	0	1	1	884736
1	0	0	1	0	0	1	1	0	0	1	0	0	1	0	0	0	1	1	1	0	1	1	1	1	1	0	1	1	884736
0	1	0	1	0	0	1	1	1	0	1	0	0	1	0	0	0	1	1	1	0	1	1	1	1	1	0	1	1	884736
1	1	0	1	0	0	1	1	1	0	1	0	0	1	0	0	0	1	1	1	0	1	1	1	1	1	0	1	1	884736
0	0	1	1	0	0	1	1	0	1	1	0	0	1	0	0	0	1	1	1	0	1	1	1	1	1	0	1	1	884736
1	0	1	1	0	0	1	1	0	1	1	0	0	1	0	0	0	1	1	1	0	1	1	1	1	1	0	1	1	884736
0	1	1	1	0	0	1	1	1	1	1	0	0	1	0	0	0	1	1	1	0	1	1	1	1	1	0	1	1	884736
1	1	1	1	0	0	1	1	1	1	1	0	0	1	0	0	0	1	1	1	0	1	1	1	1	1	0	1	1	884736
0	0	0	0	1	0	1	0	0	0	0	0	0	1	0	0	0	1	1	1	0	0	1	1	1	1	0	0	1	884736
1	0	0	0	1	0	1	1	0	0	0	0	0	1	0	0	0	1	1	1	0	0	1	1	1	1	0	0	1	884736
0	1	0	0	1	0	1	0	1	0	0	0	0	1	0	0	0	1	1	1	0	0	1	1	1	1	0	0	1	884736
1	1	0	0	1	0	1	1	1	0	0	0	0	1	0	0	0	1	1	1	0	0	1	1	1	1	0	0	1	884736
0	0	1	0	1	0	1	0	0	1	0	0	0	1	0	0	0	1	1	1	0	0	1	1	1	1	0	0	1	884736
1	0	1	0	1	0	1	1	0	1	0	0	0	1	0	0	0	1	1	1	0	0	1	1	1	1	0	0	1	884736
0	1	1	0	1	0	1	0	1	1	0	0	0	1	0	0	0	1	1	1	0	0	1	1	1	1	0	0	1	884736
1	1	1	0	1	0	1	1	1	1	0	0	0	1	0	0	0	1	1	1	0	0	1	1	1	1	0	0	1	884736
0	0	0	0	0	0	0	0	0	0	0	0	0	1	0	0	0	0	0	0	1	0	0	0	0	0	0	0	1	28672
1	0	0	0	0	0	0	1	0	0	0	0	0	1	0	0	0	0	0	0	1	0	0	0	0	0	0	0	1	28672
0	1	0	0	0	0	0	0	1	0	0	0	0	1	0	0	0	0	0	0	1	0	0	0	0	0	0	0	1	28672
1	1	0	0	0	0	0	1	1	0	0	0	0	1	0	0	0	0	0	0	1	0	0	0	0	0	0	0	1	28672
0	0	1	0	0	0	0	0	0	1	0	0	0	1	0	0	0	0	0	0	1	0	0	0	0	0	0	0	1	28672
1	0	1	0	0	0	0	1	0	1	0	0	0	1	0	0	0	0	0	0	1	0	0	0	0	0	0	0	1	28672
0	1	1	0	0	0	0	0	1	1	0	0	0	1	0	0	0	0	0	0	1	0	0	0	0	0	0	0	1	28672
1	1	1	0	0	0	0	1	1	1	0	0	0	1	0	0	0	0	0	0	1	0	0	0	0	0	0	0	1	28672
0	0	0	1	0	0	0	1	0	0	1	0	0	1	0	0	0	0	0	0	1	1	0	0	0	0	0	1	1	28672
1	0	0	1	0	0	0	1	0	0	1	0	0	1	0	0	0	0	0	0	1	1	0	0	0	0	0	1	1	28672
0	1	0	1	0	0	0	1	1	0	1	0	0	1	0	0	0	0	0	0	1	1	0	0	0	0	0	1	1	28672
1	1	0	1	0	0	0	1	1	0	1	0	0	1	0	0	0	0	0	0	1	1	0	0	0	0	0	1	1	28672
0	0	1	1	0	0	0	1	0	1	1	0	0	1	0	0	0	0	0	0	1	1	0	0	0	0	0	1	1	28672
1	0	1	1	0	0	0	1	0	1	1	0	0	1	0	0	0	0	0	0	1	1	0	0	0	0	0	1	1	28672
0	1	1	1	0	0	0	1	1	1	1	0	0	1	0	0	0	0	0	0	1	1	0	0	0	0	0	1	1	28672
1	1	1	1	0	0	0	1	1	1	1	0	0	1	0	0	0	0	0	0	1	1	0	0	0	0	0	1	1	28672
0	0	0	0	1	0	0	0	0	0	0	0	0	1	0	0	0	0	0	0	1	0	0	0	0	0	0	0	1	28672
1	0	0	0	1	0	0	1	0	0	0	0	0	1	0	0	0	0	0	0	1	0	0	0	0	0	0	0	1	28672
0	1	0	0	1	0	0	0	1	0	0	0	0	1	0	0	0	0	0	0	1	0	0	0	0	0	0	0	1	28672
1	1	0	0	1	0	0	1	1	0	0	0	0	1	0	0	0	0	0	0	1	0	0	0	0	0	0	0	1	28672
0	0	1	0	1	0	0	0	0	1	0	0	0	1	0	0	0	0	0	0	1	0	0	0	0	0	0	0	1	28672
1	0	1	0	1	0	0	1	0	1	0	0	0	1	0	0	0	0	0	0	1	0	0	0	0	0	0	0	1	28672
0	1	1	0	1	0	0	0	1	1	0	0	0	1	0	0	0	0	0	0	1	0	0	0	0	0	0	0	1	28672
1	1	1	0	1	0	0	1	1	1	0	0	0	1	0	0	0	0	0	0	1	0	0	0	0	0	0	0	1	28672
0	0	0	0	0	0	0	0	0	0	0	0	0	1	0	0	0	1	0	0	0	0	0	0	0	0	0	0	1	32768
1	0	0	0	0	0	0	1	0	0	0	0	0	1	0	0	0	1	0	0	0	0	0	0	0	0	0	0	1	32768
0	1	0	0	0	0	0	0	1	0	0	0	0	1	0	1	0	1	0	0	0	0	0	0	0	0	0	0	1	32768
1	1	0	0	0	0	0	1	1	0	0	0	0	1	0	1	0	1	0	0	0	0	0	0	0	0	0	0	1	32768
0	0	1	0	0	0	0	0	0	1	0	0	0	1	0	0	0	1	0	0	0	0	0	0	0	0	0	0	1	32768
1	0	1	0	0	0	0	1	0	1	0	0	0	1	0	0	0	1	0	0	0	0	0	0	0	0	0	0	1	32768
0	1	1	0	0	0	0	0	1	1	0	0	0	1	0	1	0	1	0	0	0	0	0	0	0	0	0	0	1	32768
1	1	1	0	0	0	0	1	1	1	0	0	0	1	0	1	0	1	0	0	0	0	0	0	0	0	0	0	1	32768
0	0	0	1	0	0	0	1	0	0	1	0	0	1	0	0	0	1	0	0	0	1	0	0	0	0	0	1	1	32768
1	0	0	1	0	0	0	1	0	0	1	0	0	1	0	0	0	1	0	0	0	1	0	0	0	0	0	1	1	32768
0	1	0	1	0	0	0	1	1	0	1	0	0	1	0	1	0	1	0	0	0	1	0	0	0	0	0	1	1	32768
1	1	0	1	0	0	0	1	1	0	1	0	0	1	0	1	0	1	0	0	0	1	0	0	0	0	0	1	1	32768
0	0	1	1	0	0	0	1	0	1	1	0	0	1	0	0	0	1	0	0	0	1	0	0	0	0	0	1	1	32768
1	0	1	1	0	0	0	1	0	1	1	0	0	1	0	0	0	1	0	0	0	1	0	0	0	0	0	1	1	32768
0	1	1	1	0	0	0	1	1	1	1	0	0	1	0	1	0	1	0	0	0	1	0	0	0	0	0	1	1	32768
1	1	1	1	0	0	0	1	1	1	1	0	0	1	0	1	0	1	0	0	0	1	0	0	0	0	0	1	1	32768
0	0	0	0	1	0	0	0	0	0	0	0	0	1	0	0	0	1	0	0	0	0	0	0	0	0	0	0	1	32768
1	0	0	0	1	0	0	1	0	0	0	0	0	1	0	0	0	1	0	0	0	0	0	0	0	0	0	0	1	32768
0	1	0	0	1	0	0	0	1	0	0	0	0	1	0	1	0	1	0	0	0	0	0	0	0	0	0	0	1	32768
1	1	0	0	1	0	0	1	1	0	0	0	0	1	0	1	0	1	0	0	0	0	0	0	0	0	0	0	1	32768
0	0	1	0	1	0	0	0	0	1	0	0	0	1	0	0	0	1	0	0	0	0	0	0	0	0	0	0	1	32768
1	0	1	0	1	0	0	1	0	1	0	0	0	1	0	0	0	1	0	0	0	0	0	0	0	0	0	0	1	32768
0	1	1	0	1	0	0	0	1	1	0	0	0	1	0	1	0	1	0	0	0	0	0	0	0	0	0	0	1	32768
1	1	1	0	1	0	0	1	1	1	0	0	0	1	0	1	0	1	0	0	0	0	0	0	0	0	0	0	1	32768
0	0	0	1	1	0	0	0	0	0	0	1	0	1	0	0	0	1	0	0	0	0	1	0	0	0	0	0	1	131072
1	0	0	1	1	0	0	1	0	0	0	1	0	1	0	0	0	1	0	0	0	0	1	0	0	0	0	0	1	131072
0	1	0	1	1	0	0	0	1	0	0	1	0	1	0	1	0	1	0	0	0	0	1	0	0	0	0	0	1	131072
1	1	0	1	1	0	0	1	1	0	0	1	0	1	0	1	0	1	0	0	0	0	1	0	0	0	0	0	1	131072
0	0	1	1	1	0	0	0	0	1	0	1	0	1	0	0	0	1	0	0	0	0	1	0	0	0	0	0	1	131072
1	0	1	1	1	0	0	1	0	1	0	1	0	1	0	0	0	1	0	0	0	0	1	0	0	0	0	0	1	131072
0	1	1	1	1	0	0	0	1	1	0	1	0	1	0	1	0	1	0	0	0	0	1	0	0	0	0	0	1	131072
1	1	1	1	1	0	0	1	1	1	0	1	0	1	0	1	0	1	0	0	0	0	1	0	0	0	0	0	1	131072
0	0	0	0	0	0	1	0	0	0	0	0	0	1	0	0	0	1	0	0	0	0	0	0	0	0	0	0	1	32768
1	0	0	0	0	0	1	1	0	0	0	0	0	1	0	0	0	1	0	0	0	0	0	0	0	0	0	0	1	32768
0	1	0	0	0	0	1	0	1	0	0	0	0	1	0	1	0	1	0	0	0	0	0	0	0	0	0	0	1	32768
1	1	0	0	0	0	1	1	1	0	0	0	0	1	0	1	0	1	0	0	0	0	0	0	0	0	0	0	1	32768
0	0	1	0	0	0	1	0	0	1	0	0	0	1	0	0	0	1	0	0	0	0	0	0	0	0	0	0	1	32768
1	0	1	0	0	0	1	1	0	1	0	0	0	1	0	0	0	1	0	0	0	0	0	0	0	0	0	0	1	32768
0	1	1	0	0	0	1	0	1	1	0	0	0	1	0	1	0	1	0	0	0	0	0	0	0	0	0	0	1	32768
1	1	1	0	0	0	1	1	1	1	0	0	0	1	0	1	0	1	0	0	0	0	0	0	0	0	0	0	1	32768
0	0	0	1	0	0	1	1	0	0	1	0	0	1	0	0	0	1	0	0	0	1	0	0	0	0	0	1	1	32768
1	0	0	1	0	0	1	1	0	0	1	0	0	1	0	0	0	1	0	0	0	1	0	0	0	0	0	1	1	32768
0	1	0	1	0	0	1	1	1	0	1	0	0	1	0	1	0	1	0	0	0	1	0	0	0	0	0	1	1	32768
1	1	0	1	0	0	1	1	1	0	1	0	0	1	0	1	0	1	0	0	0	1	0	0	0	0	0	1	1	32768
0	0	1	1	0	0	1	1	0	1	1	0	0	1	0	0	0	1	0	0	0	1	0	0	0	0	0	1	1	32768
1	0	1	1	0	0	1	1	0	1	1	0	0	1	0	0	0	1	0	0	0	1	0	0	0	0	0	1	1	32768
0	1	1	1	0	0	1	1	1	1	1	0	0	1	0	1	0	1	0	0	0	1	0	0	0	0	0	1	1	32768
1	1	1	1	0	0	1	1	1	1	1	0	0	1	0	1	0	1	0	0	0	1	0	0	0	0	0	1	1	32768
0	0	0	0	1	0	1	0	0	0	0	0	0	1	0	0	0	1	0	0	0	0	0	0	0	0	0	0	1	32768
1	0	0	0	1	0	1	1	0	0	0	0	0	1	0	0	0	1	0	0	0	0	0	0	0	0	0	0	1	32768
0	1	0	0	1	0	1	0	1	0	0	0	0	1	0	1	0	1	0	0	0	0	0	0	0	0	0	0	1	32768
1	1	0	0	1	0	1	1	1	0	0	0	0	1	0	1	0	1	0	0	0	0	0	0	0	0	0	0	1	32768
0	0	1	0	1	0	1	0	0	1	0	0	0	1	0	0	0	1	0	0	0	0	0	0	0	0	0	0	1	32768
1	0	1	0	1	0	1	1	0	1	0	0	0	1	0	0	0	1	0	0	0	0	0	0	0	0	0	0	1	32768
0	1	1	0	1	0	1	0	1	1	0	0	0	1	0	1	0	1	0	0	0	0	0	0	0	0	0	0	1	32768
1	1	1	0	1	0	1	1	1	1	0	0	0	1	0	1	0	1	0	0	0	0	0	0	0	0	0	0	1	32768
0	0	0	1	1	0	1	0	0	0	0	1	0	1	0	0	0	1	0	0	0	0	1	0	0	0	0	0	1	131072
1	0	0	1	1	0	1	1	0	0	0	1	0	1	0	0	0	1	0	0	0	0	1	0	0	0	0	0	1	131072
0	1	0	1	1	0	1	0	1	0	0	1	0	1	0	1	0	1	0	0	0	0	1	0	0	0	0	0	1	131072
1	1	0	1	1	0	1	1	1	0	0	1	0	1	0	1	0	1	0	0	0	0	1	0	0	0	0	0	1	131072
0	0	1	1	1	0	1	0	0	1	0	1	0	1	0	0	0	1	0	0	0	0	1	0	0	0	0	0	1	131072
1	0	1	1	1	0	1	1	0	1	0	1	0	1	0	0	0	1	0	0	0	0	1	0	0	0	0	0	1	131072
0	1	1	1	1	0	1	0	1	1	0	1	0	1	0	1	0	1	0	0	0	0	1	0	0	0	0	0	1	131072
1	1	1	1	1	0	1	1	1	1	0	1	0	1	0	1	0	1	0	0	0	0	1	0	0	0	0	0	1	131072
0	0	0	0	0	0	0	0	0	0	0	0	0	1	0	0	0	1	0	0	0	0	1	0	0	0	0	0	1	98304
1	0	0	0	0	0	0	1	0	0	0	0	0	1	0	0	0	1	0	0	0	0	1	0	0	0	0	0	1	98304
0	1	0	0	0	0	0	0	1	0	0	0	0	1	0	1	0	1	0	0	0	0	1	0	0	0	0	0	1	98304
1	1	0	0	0	0	0	1	1	0	0	0	0	1	0	1	0	1	0	0	0	0	1	0	0	0	0	0	1	98304
0	0	1	0	0	0	0	0	0	1	0	0	0	1	0	0	0	1	0	0	0	0	1	0	0	0	0	0	1	98304
1	0	1	0	0	0	0	1	0	1	0	0	0	1	0	0	0	1	0	0	0	0	1	0	0	0	0	0	1	98304
0	1	1	0	0	0	0	0	1	1	0	0	0	1	0	1	0	1	0	0	0	0	1	0	0	0	0	0	1	98304
1	1	1	0	0	0	0	1	1	1	0	0	0	1	0	1	0	1	0	0	0	0	1	0	0	0	0	0	1	98304
0	0	0	1	0	0	0	1	0	0	1	0	0	1	0	0	0	1	0	0	0	1	1	0	0	0	0	1	1	98304
1	0	0	1	0	0	0	1	0	0	1	0	0	1	0	0	0	1	0	0	0	1	1	0	0	0	0	1	1	98304
0	1	0	1	0	0	0	1	1	0	1	0	0	1	0	1	0	1	0	0	0	1	1	0	0	0	0	1	1	98304
1	1	0	1	0	0	0	1	1	0	1	0	0	1	0	1	0	1	0	0	0	1	1	0	0	0	0	1	1	98304
0	0	1	1	0	0	0	1	0	1	1	0	0	1	0	0	0	1	0	0	0	1	1	0	0	0	0	1	1	98304
1	0	1	1	0	0	0	1	0	1	1	0	0	1	0	0	0	1	0	0	0	1	1	0	0	0	0	1	1	98304
0	1	1	1	0	0	0	1	1	1	1	0	0	1	0	1	0	1	0	0	0	1	1	0	0	0	0	1	1	98304
1	1	1	1	0	0	0	1	1	1	1	0	0	1	0	1	0	1	0	0	0	1	1	0	0	0	0	1	1	98304
0	0	0	0	1	0	0	0	0	0	0	0	0	1	0	0	0	1	0	0	0	0	1	0	0	0	0	0	1	98304
1	0	0	0	1	0	0	1	0	0	0	0	0	1	0	0	0	1	0	0	0	0	1	0	0	0	0	0	1	98304
0	1	0	0	1	0	0	0	1	0	0	0	0	1	0	1	0	1	0	0	0	0	1	0	0	0	0	0	1	98304
1	1	0	0	1	0	0	1	1	0	0	0	0	1	0	1	0	1	0	0	0	0	1	0	0	0	0	0	1	98304
0	0	1	0	1	0	0	0	0	1	0	0	0	1	0	0	0	1	0	0	0	0	1	0	0	0	0	0	1	98304
1	0	1	0	1	0	0	1	0	1	0	0	0	1	0	0	0	1	0	0	0	0	1	0	0	0	0	0	1	98304
0	1	1	0	1	0	0	0	1	1	0	0	0	1	0	1	0	1	0	0	0	0	1	0	0	0	0	0	1	98304
1	1	1	0	1	0	0	1	1	1	0	0	0	1	0	1	0	1	0	0	0	0	1	0	0	0	0	0	1	98304
0	0	0	0	0	0	1	0	0	0	0	0	0	1	0	0	0	1	0	0	0	0	1	0	0	0	0	0	1	98304
1	0	0	0	0	0	1	1	0	0	0	0	0	1	0	0	0	1	0	0	0	0	1	0	0	0	0	0	1	98304
0	1	0	0	0	0	1	0	1	0	0	0	0	1	0	1	0	1	0	0	0	0	1	0	0	0	0	0	1	98304
1	1	0	0	0	0	1	1	1	0	0	0	0	1	0	1	0	1	0	0	0	0	1	0	0	0	0	0	1	98304
0	0	1	0	0	0	1	0	0	1	0	0	0	1	0	0	0	1	0	0	0	0	1	0	0	0	0	0	1	98304
1	0	1	0	0	0	1	1	0	1	0	0	0	1	0	0	0	1	0	0	0	0	1	0	0	0	0	0	1	98304
0	1	1	0	0	0	1	0	1	1	0	0	0	1	0	1	0	1	0	0	0	0	1	0	0	0	0	0	1	98304
1	1	1	0	0	0	1	1	1	1	0	0	0	1	0	1	0	1	0	0	0	0	1	0	0	0	0	0	1	98304
0	0	0	1	0	0	1	1	0	0	1	0	0	1	0	0	0	1	0	0	0	1	1	0	0	0	0	1	1	98304
1	0	0	1	0	0	1	1	0	0	1	0	0	1	0	0	0	1	0	0	0	1	1	0	0	0	0	1	1	98304
0	1	0	1	0	0	1	1	1	0	1	0	0	1	0	1	0	1	0	0	0	1	1	0	0	0	0	1	1	98304
1	1	0	1	0	0	1	1	1	0	1	0	0	1	0	1	0	1	0	0	0	1	1	0	0	0	0	1	1	98304
0	0	1	1	0	0	1	1	0	1	1	0	0	1	0	0	0	1	0	0	0	1	1	0	0	0	0	1	1	98304
1	0	1	1	0	0	1	1	0	1	1	0	0	1	0	0	0	1	0	0	0	1	1	0	0	0	0	1	1	98304
0	1	1	1	0	0	1	1	1	1	1	0	0	1	0	1	0	1	0	0	0	1	1	0	0	0	0	1	1	98304
1	1	1	1	0	0	1	1	1	1	1	0	0	1	0	1	0	1	0	0	0	1	1	0	0	0	0	1	1	98304
0	0	0	0	1	0	1	0	0	0	0	0	0	1	0	0	0	1	0	0	0	0	1	0	0	0	0	0	1	98304
1	0	0	0	1	0	1	1	0	0	0	0	0	1	0	0	0	1	0	0	0	0	1	0	0	0	0	0	1	98304
0	1	0	0	1	0	1	0	1	0	0	0	0	1	0	1	0	1	0	0	0	0	1	0	0	0	0	0	1	98304
1	1	0	0	1	0	1	1	1	0	0	0	0	1	0	1	0	1	0	0	0	0	1	0	0	0	0	0	1	98304
0	0	1	0	1	0	1	0	0	1	0	0	0	1	0	0	0	1	0	0	0	0	1	0	0	0	0	0	1	98304
1	0	1	0	1	0	1	1	0	1	0	0	0	1	0	0	0	1	0	0	0	0	1	0	0	0	0	0	1	98304
0	1	1	0	1	0	1	0	1	1	0	0	0	1	0	1	0	1	0	0	0	0	1	0	0	0	0	0	1	98304
1	1	1	0	1	0	1	1	1	1	0	0	0	1	0	1	0	1	0	0	0	0	1	0	0	0	0	0	1	98304
0	0	0	0	0	0	0	0	0	0	0	0	0	1	0	0	0	0	1	0	1	0	0	1	1	0	0	0	1	32768
1	0	0	0	0	0	0	1	0	0	0	0	0	1	0	0	0	0	1	0	1	0	0	1	1	0	0	0	1	32768
0	1	0	0	0	0	0	0	1	0	0	0	0	1	0	0	0	0	1	0	1	0	0	1	1	0	0	0	1	32768
1	1	0	0	0	0	0	1	1	0	0	0	0	1	0	0	0	0	1	0	1	0	0	1	1	0	0	0	1	32768
0	0	1	0	0	0	0	0	0	1	0	0	0	1	0	0	0	0	1	0	1	0	0	1	1	0	0	0	1	32768
1	0	1	0	0	0	0	1	0	1	0	0	0	1	0	0	0	0	1	0	1	0	0	1	1	0	0	0	1	32768
0	1	1	0	0	0	0	0	1	1	0	0	0	1	0	0	0	0	1	0	1	0	0	1	1	0	0	0	1	32768
1	1	1	0	0	0	0	1	1	1	0	0	0	1	0	0	0	0	1	0	1	0	0	1	1	0	0	0	1	32768
0	0	0	1	0	0	0	1	0	0	1	0	0	1	0	0	0	0	1	0	1	1	0	1	1	0	0	1	1	32768
1	0	0	1	0	0	0	1	0	0	1	0	0	1	0	0	0	0	1	0	1	1	0	1	1	0	0	1	1	32768
0	1	0	1	0	0	0	1	1	0	1	0	0	1	0	0	0	0	1	0	1	1	0	1	1	0	0	1	1	32768
1	1	0	1	0	0	0	1	1	0	1	0	0	1	0	0	0	0	1	0	1	1	0	1	1	0	0	1	1	32768
0	0	1	1	0	0	0	1	0	1	1	0	0	1	0	0	0	0	1	0	1	1	0	1	1	0	0	1	1	32768
1	0	1	1	0	0	0	1	0	1	1	0	0	1	0	0	0	0	1	0	1	1	0	1	1	0	0	1	1	32768
0	1	1	1	0	0	0	1	1	1	1	0	0	1	0	0	0	0	1	0	1	1	0	1	1	0	0	1	1	32768
1	1	1	1	0	0	0	1	1	1	1	0	0	1	0	0	0	0	1	0	1	1	0	1	1	0	0	1	1	32768
0	0	0	0	1	0	0	0	0	0	0	0	0	1	0	0	0	0	1	0	1	0	0	1	1	0	0	0	1	32768
1	0	0	0	1	0	0	1	0	0	0	0	0	1	0	0	0	0	1	0	1	0	0	1	1	0	0	0	1	32768
0	1	0	0	1	0	0	0	1	0	0	0	0	1	0	0	0	0	1	0	1	0	0	1	1	0	0	0	1	32768
1	1	0	0	1	0	0	1	1	0	0	0	0	1	0	0	0	0	1	0	1	0	0	1	1	0	0	0	1	32768
0	0	1	0	1	0	0	0	0	1	0	0	0	1	0	0	0	0	1	0	1	0	0	1	1	0	0	0	1	32768
1	0	1	0	1	0	0	1	0	1	0	0	0	1	0	0	0	0	1	0	1	0	0	1	1	0	0	0	1	32768
0	1	1	0	1	0	0	0	1	1	0	0	0	1	0	0	0	0	1	0	1	0	0	1	1	0	0	0	1	32768
1	1	1	0	1	0	0	1	1	1	0	0	0	1	0	0	0	0	1	0	1	0	0	1	1	0	0	0	1	32768
0	0	0	1	1	0	0	0	0	0	0	1	0	1	0	0	0	0	1	0	0	0	1	1	1	0	0	0	1	131072
1	0	0	1	1	0	0	1	0	0	0	1	0	1	0	0	0	0	1	0	0	0	1	1	1	0	0	0	1	131072
0	1	0	1	1	0	0	0	1	0	0	1	0	1	0	1	0	0	1	0	0	0	1	1	1	0	0	0	1	131072
1	1	0	1	1	0	0	1	1	0	0	1	0	1	0	1	0	0	1	0	0	0	1	1	1	0	0	0	1	131072
0	0	1	1	1	0	0	0	0	1	0	1	0	1	0	0	0	0	1	0	0	0	1	1	1	0	0	0	1	131072
1	0	1	1	1	0	0	1	0	1	0	1	0	1	0	0	0	0	1	0	0	0	1	1	1	0	0	0	1	131072
0	1	1	1	1	0	0	0	1	1	0	1	0	1	0	1	0	0	1	0	0	0	1	1	1	0	0	0	1	131072
1	1	1	1	1	0	0	1	1	1	0	1	0	1	0	1	0	0	1	0	0	0	1	1	1	0	0	0	1	131072
0	0	0	0	0	0	1	0	0	0	0	0	0	1	0	0	0	0	1	0	1	0	0	1	1	0	0	0	1	32768
1	0	0	0	0	0	1	1	0	0	0	0	0	1	0	0	0	0	1	0	1	0	0	1	1	0	0	0	1	32768
0	1	0	0	0	0	1	0	1	0	0	0	0	1	0	0	0	0	1	0	1	0	0	1	1	0	0	0	1	32768
1	1	0	0	0	0	1	1	1	0	0	0	0	1	0	0	0	0	1	0	1	0	0	1	1	0	0	0	1	32768
0	0	1	0	0	0	1	0	0	1	0	0	0	1	0	0	0	0	1	0	1	0	0	1	1	0	0	0	1	32768
1	0	1	0	0	0	1	1	0	1	0	0	0	1	0	0	0	0	1	0	1	0	0	1	1	0	0	0	1	32768
0	1	1	0	0	0	1	0	1	1	0	0	0	1	0	0	0	0	1	0	1	0	0	1	1	0	0	0	1	32768
1	1	1	0	0	0	1	1	1	1	0	0	0	1	0	0	0	0	1	0	1	0	0	1	1	0	0	0	1	32768
0	0	0	1	0	0	1	1	0	0	1	0	0	1	0	0	0	0	1	0	1	1	0	1	1	0	0	1	1	32768
1	0	0	1	0	0	1	1	0	0	1	0	0	1	0	0	0	0	1	0	1	1	0	1	1	0	0	1	1	32768
0	1	0	1	0	0	1	1	1	0	1	0	0	1	0	0	0	0	1	0	1	1	0	1	1	0	0	1	1	32768
1	1	0	1	0	0	1	1	1	0	1	0	0	1	0	0	0	0	1	0	1	1	0	1	1	0	0	1	1	32768
0	0	1	1	0	0	1	1	0	1	1	0	0	1	0	0	0	0	1	0	1	1	0	1	1	0	0	1	1	32768
1	0	1	1	0	0	1	1	0	1	1	0	0	1	0	0	0	0	1	0	1	1	0	1	1	0	0	1	1	32768
0	1	1	1	0	0	1	1	1	1	1	0	0	1	0	0	0	0	1	0	1	1	0	1	1	0	0	1	1	32768
1	1	1	1	0	0	1	1	1	1	1	0	0	1	0	0	0	0	1	0	1	1	0	1	1	0	0	1	1	32768
0	0	0	0	1	0	1	0	0	0	0	0	0	1	0	0	0	0	1	0	1	0	0	1	1	0	0	0	1	32768
1	0	0	0	1	0	1	1	0	0	0	0	0	1	0	0	0	0	1	0	1	0	0	1	1	0	0	0	1	32768
0	1	0	0	1	0	1	0	1	0	0	0	0	1	0	0	0	0	1	0	1	0	0	1	1	0	0	0	1	32768
1	1	0	0	1	0	1	1	1	0	0	0	0	1	0	0	0	0	1	0	1	0	0	1	1	0	0	0	1	32768
0	0	1	0	1	0	1	0	0	1	0	0	0	1	0	0	0	0	1	0	1	0	0	1	1	0	0	0	1	32768
1	0	1	0	1	0	1	1	0	1	0	0	0	1	0	0	0	0	1	0	1	0	0	1	1	0	0	0	1	32768
0	1	1	0	1	0	1	0	1	1	0	0	0	1	0	0	0	0	1	0	1	0	0	1	1	0	0	0	1	32768
1	1	1	0	1	0	1	1	1	1	0	0	0	1	0	0	0	0	1	0	1	0	0	1	1	0	0	0	1	32768
0	0	0	1	1	0	1	0	0	0	0	1	0	1	0	0	0	0	1	0	0	0	1	1	1	0	0	0	1	131072
1	0	0	1	1	0	1	1	0	0	0	1	0	1	0	0	0	0	1	0	0	0	1	1	1	0	0	0	1	131072
0	1	0	1	1	0	1	0	1	0	0	1	0	1	0	1	0	0	1	0	0	0	1	1	1	0	0	0	1	131072
1	1	0	1	1	0	1	1	1	0	0	1	0	1	0	1	0	0	1	0	0	0	1	1	1	0	0	0	1	131072
0	0	1	1	1	0	1	0	0	1	0	1	0	1	0	0	0	0	1	0	0	0	1	1	1	0	0	0	1	131072
1	0	1	1	1	0	1	1	0	1	0	1	0	1	0	0	0	0	1	0	0	0	1	1	1	0	0	0	1	131072
0	1	1	1	1	0	1	0	1	1	0	1	0	1	0	1	0	0	1	0	0	0	1	1	1	0	0	0	1	131072
1	1	1	1	1	0	1	1	1	1	0	1	0	1	0	1	0	0	1	0	0	0	1	1	1	0	0	0	1	131072
0	0	0	0	0	0	0	0	0	0	0	0	0	1	0	0	0	0	1	0	1	0	1	1	1	0	0	0	1	98304
1	0	0	0	0	0	0	1	0	0	0	0	0	1	0	0	0	0	1	0	1	0	1	1	1	0	0	0	1	98304
0	1	0	0	0	0	0	0	1	0	0	0	0	1	0	0	0	0	1	0	1	0	1	1	1	0	0	0	1	98304
1	1	0	0	0	0	0	1	1	0	0	0	0	1	0	0	0	0	1	0	1	0	1	1	1	0	0	0	1	98304
0	0	1	0	0	0	0	0	0	1	0	0	0	1	0	0	0	0	1	0	1	0	1	1	1	0	0	0	1	98304
1	0	1	0	0	0	0	1	0	1	0	0	0	1	0	0	0	0	1	0	1	0	1	1	1	0	0	0	1	98304
0	1	1	0	0	0	0	0	1	1	0	0	0	1	0	0	0	0	1	0	1	0	1	1	1	0	0	0	1	98304
1	1	1	0	0	0	0	1	1	1	0	0	0	1	0	0	0	0	1	0	1	0	1	1	1	0	0	0	1	98304
0	0	0	1	0	0	0	1	0	0	1	0	0	1	0	0	0	0	1	0	1	1	1	1	1	0	0	1	1	98304
1	0	0	1	0	0	0	1	0	0	1	0	0	1	0	0	0	0	1	0	1	1	1	1	1	0	0	1	1	98304
0	1	0	1	0	0	0	1	1	0	1	0	0	1	0	0	0	0	1	0	1	1	1	1	1	0	0	1	1	98304
1	1	0	1	0	0	0	1	1	0	1	0	0	1	0	0	0	0	1	0	1	1	1	1	1	0	0	1	1	98304
0	0	1	1	0	0	0	1	0	1	1	0	0	1	0	0	0	0	1	0	1	1	1	1	1	0	0	1	1	98304
1	0	1	1	0	0	0	1	0	1	1	0	0	1	0	0	0	0	1	0	1	1	1	1	1	0	0	1	1	98304
0	1	1	1	0	0	0	1	1	1	1	0	0	1	0	0	0	0	1	0	1	1	1	1	1	0	0	1	1	98304
1	1	1	1	0	0	0	1	1	1	1	0	0	1	0	0	0	0	1	0	1	1	1	1	1	0	0	1	1	98304
0	0	0	0	1	0	0	0	0	0	0	0	0	1	0	0	0	0	1	0	1	0	1	1	1	0	0	0	1	98304
1	0	0	0	1	0	0	1	0	0	0	0	0	1	0	0	0	0	1	0	1	0	1	1	1	0	0	0	1	98304
0	1	0	0	1	0	0	0	1	0	0	0	0	1	0	0	0	0	1	0	1	0	1	1	1	0	0	0	1	98304
1	1	0	0	1	0	0	1	1	0	0	0	0	1	0	0	0	0	1	0	1	0	1	1	1	0	0	0	1	98304
0	0	1	0	1	0	0	0	0	1	0	0	0	1	0	0	0	0	1	0	1	0	1	1	1	0	0	0	1	98304
1	0	1	0	1	0	0	1	0	1	0	0	0	1	0	0	0	0	1	0	1	0	1	1	1	0	0	0	1	98304
0	1	1	0	1	0	0	0	1	1	0	0	0	1	0	0	0	0	1	0	1	0	1	1	1	0	0	0	1	98304
1	1	1	0	1	0	0	1	1	1	0	0	0	1	0	0	0	0	1	0	1	0	1	1	1	0	0	0	1	98304
0	0	0	0	0	0	1	0	0	0	0	0	0	1	0	0	0	0	1	0	1	0	1	1	1	0	0	0	1	98304
1	0	0	0	0	0	1	1	0	0	0	0	0	1	0	0	0	0	1	0	1	0	1	1	1	0	0	0	1	98304
0	1	0	0	0	0	1	0	1	0	0	0	0	1	0	0	0	0	1	0	1	0	1	1	1	0	0	0	1	98304
1	1	0	0	0	0	1	1	1	0	0	0	0	1	0	0	0	0	1	0	1	0	1	1	1	0	0	0	1	98304
0	0	1	0	0	0	1	0	0	1	0	0	0	1	0	0	0	0	1	0	1	0	1	1	1	0	0	0	1	98304
1	0	1	0	0	0	1	1	0	1	0	0	0	1	0	0	0	0	1	0	1	0	1	1	1	0	0	0	1	98304
0	1	1	0	0	0	1	0	1	1	0	0	0	1	0	0	0	0	1	0	1	0	1	1	1	0	0	0	1	98304
1	1	1	0	0	0	1	1	1	1	0	0	0	1	0	0	0	0	1	0	1	0	1	1	1	0	0	0	1	98304
0	0	0	1	0	0	1	1	0	0	1	0	0	1	0	0	0	0	1	0	1	1	1	1	1	0	0	1	1	98304
1	0	0	1	0	0	1	1	0	0	1	0	0	1	0	0	0	0	1	0	1	1	1	1	1	0	0	1	1	98304
0	1	0	1	0	0	1	1	1	0	1	0	0	1	0	0	0	0	1	0	1	1	1	1	1	0	0	1	1	98304
1	1	0	1	0	0	1	1	1	0	1	0	0	1	0	0	0	0	1	0	1	1	1	1	1	0	0	1	1	98304
0	0	1	1	0	0	1	1	0	1	1	0	0	1	0	0	0	0	1	0	1	1	1	1	1	0	0	1	1	98304
1	0	1	1	0	0	1	1	0	1	1	0	0	1	0	0	0	0	1	0	1	1	1	1	1	0	0	1	1	98304
0	1	1	1	0	0	1	1	1	1	1	0	0	1	0	0	0	0	1	0	1	1	1	1	1	0	0	1	1	98304
1	1	1	1	0	0	1	1	1	1	1	0	0	1	0	0	0	0	1	0	1	1	1	1	1	0	0	1	1	98304
0	0	0	0	1	0	1	0	0	0	0	0	0	1	0	0	0	0	1	0	1	0	1	1	1	0	0	0	1	98304
1	0	0	0	1	0	1	1	0	0	0	0	0	1	0	0	0	0	1	0	1	0	1	1	1	0	0	0	1	98304
0	1	0	0	1	0	1	0	1	0	0	0	0	1	0	0	0	0	1	0	1	0	1	1	1	0	0	0	1	98304
1	1	0	0	1	0	1	1	1	0	0	0	0	1	0	0	0	0	1	0	1	0	1	1	1	0	0	0	1	98304
0	0	1	0	1	0	1	0	0	1	0	0	0	1	0	0	0	0	1	0	1	0	1	1	1	0	0	0	1	98304
1	0	1	0	1	0	1	1	0	1	0	0	0	1	0	0	0	0	1	0	1	0	1	1	1	0	0	0	1	98304
0	1	1	0	1	0	1	0	1	1	0	0	0	1	0	0	0	0	1	0	1	0	1	1	1	0	0	0	1	98304
1	1	1	0	1	0	1	1	1	1	0	0	0	1	0	0	0	0	1	0	1	0	1	1	1	0	0	0	1	98304
0	0	0	0	0	0	0	0	0	0	0	0	0	1	0	0	0	1	1	0	0	0	0	1	1	0	0	0	1	32768
1	0	0	0	0	0	0	1	0	0	0	0	0	1	0	0	0	1	1	0	0	0	0	1	1	0	0	0	1	32768
0	1	0	0	0	0	0	0	1	0	0	0	0	1	0	1	0	1	1	0	0	0	0	1	1	0	0	0	1	32768
1	1	0	0	0	0	0	1	1	0	0	0	0	1	0	1	0	1	1	0	0	0	0	1	1	0	0	0	1	32768
0	0	1	0	0	0	0	0	0	1	0	0	0	1	0	0	0	1	1	0	0	0	0	1	1	0	0	0	1	32768
1	0	1	0	0	0	0	1	0	1	0	0	0	1	0	0	0	1	1	0	0	0	0	1	1	0	0	0	1	32768
0	1	1	0	0	0	0	0	1	1	0	0	0	1	0	1	0	1	1	0	0	0	0	1	1	0	0	0	1	32768
1	1	1	0	0	0	0	1	1	1	0	0	0	1	0	1	0	1	1	0	0	0	0	1	1	0	0	0	1	32768
0	0	0	1	0	0	0	1	0	0	1	0	0	1	0	0	0	1	1	0	0	1	0	1	1	0	0	1	1	32768
1	0	0	1	0	0	0	1	0	0	1	0	0	1	0	0	0	1	1	0	0	1	0	1	1	0	0	1	1	32768
0	1	0	1	0	0	0	1	1	0	1	0	0	1	0	1	0	1	1	0	0	1	0	1	1	0	0	1	1	32768
1	1	0	1	0	0	0	1	1	0	1	0	0	1	0	1	0	1	1	0	0	1	0	1	1	0	0	1	1	32768
0	0	1	1	0	0	0	1	0	1	1	0	0	1	0	0	0	1	1	0	0	1	0	1	1	0	0	1	1	32768
1	0	1	1	0	0	0	1	0	1	1	0	0	1	0	0	0	1	1	0	0	1	0	1	1	0	0	1	1	32768
0	1	1	1	0	0	0	1	1	1	1	0	0	1	0	1	0	1	1	0	0	1	0	1	1	0	0	1	1	32768
1	1	1	1	0	0	0	1	1	1	1	0	0	1	0	1	0	1	1	0	0	1	0	1	1	0	0	1	1	32768
0	0	0	0	1	0	0	0	0	0	0	0	0	1	0	0	0	1	1	0	0	0	0	1	1	0	0	0	1	32768
1	0	0	0	1	0	0	1	0	0	0	0	0	1	0	0	0	1	1	0	0	0	0	1	1	0	0	0	1	32768
0	1	0	0	1	0	0	0	1	0	0	0	0	1	0	1	0	1	1	0	0	0	0	1	1	0	0	0	1	32768
1	1	0	0	1	0	0	1	1	0	0	0	0	1	0	1	0	1	1	0	0	0	0	1	1	0	0	0	1	32768
0	0	1	0	1	0	0	0	0	1	0	0	0	1	0	0	0	1	1	0	0	0	0	1	1	0	0	0	1	32768
1	0	1	0	1	0	0	1	0	1	0	0	0	1	0	0	0	1	1	0	0	0	0	1	1	0	0	0	1	32768
0	1	1	0	1	0	0	0	1	1	0	0	0	1	0	1	0	1	1	0	0	0	0	1	1	0	0	0	1	32768
1	1	1	0	1	0	0	1	1	1	0	0	0	1	0	1	0	1	1	0	0	0	0	1	1	0	0	0	1	32768
0	0	0	1	1	0	0	0	0	0	0	1	0	1	0	0	0	1	1	0	0	0	1	1	1	0	0	0	1	131072
1	0	0	1	1	0	0	1	0	0	0	1	0	1	0	0	0	1	1	0	0	0	1	1	1	0	0	0	1	131072
0	1	0	1	1	0	0	0	1	0	0	1	0	1	0	1	0	1	1	0	0	0	1	1	1	0	0	0	1	131072
1	1	0	1	1	0	0	1	1	0	0	1	0	1	0	1	0	1	1	0	0	0	1	1	1	0	0	0	1	131072
0	0	1	1	1	0	0	0	0	1	0	1	0	1	0	0	0	1	1	0	0	0	1	1	1	0	0	0	1	131072
1	0	1	1	1	0	0	1	0	1	0	1	0	1	0	0	0	1	1	0	0	0	1	1	1	0	0	0	1	131072
0	1	1	1	1	0	0	0	1	1	0	1	0	1	0	1	0	1	1	0	0	0	1	1	1	0	0	0	1	131072
1	1	1	1	1	0	0	1	1	1	0	1	0	1	0	1	0	1	1	0	0	0	1	1	1	0	0	0	1	131072
0	0	0	0	0	0	1	0	0	0	0	0	0	1	0	0	0	1	1	0	0	0	0	1	1	0	0	0	1	32768
1	0	0	0	0	0	1	1	0	0	0	0	0	1	0	0	0	1	1	0	0	0	0	1	1	0	0	0	1	32768
0	1	0	0	0	0	1	0	1	0	0	0	0	1	0	1	0	1	1	0	0	0	0	1	1	0	0	0	1	32768
1	1	0	0	0	0	1	1	1	0	0	0	0	1	0	1	0	1	1	0	0	0	0	1	1	0	0	0	1	32768
0	0	1	0	0	0	1	0	0	1	0	0	0	1	0	0	0	1	1	0	0	0	0	1	1	0	0	0	1	32768
1	0	1	0	0	0	1	1	0	1	0	0	0	1	0	0	0	1	1	0	0	0	0	1	1	0	0	0	1	32768
0	1	1	0	0	0	1	0	1	1	0	0	0	1	0	1	0	1	1	0	0	0	0	1	1	0	0	0	1	32768
1	1	1	0	0	0	1	1	1	1	0	0	0	1	0	1	0	1	1	0	0	0	0	1	1	0	0	0	1	32768
0	0	0	1	0	0	1	1	0	0	1	0	0	1	0	0	0	1	1	0	0	1	0	1	1	0	0	1	1	32768
1	0	0	1	0	0	1	1	0	0	1	0	0	1	0	0	0	1	1	0	0	1	0	1	1	0	0	1	1	32768
0	1	0	1	0	0	1	1	1	0	1	0	0	1	0	1	0	1	1	0	0	1	0	1	1	0	0	1	1	32768
1	1	0	1	0	0	1	1	1	0	1	0	0	1	0	1	0	1	1	0	0	1	0	1	1	0	0	1	1	32768
0	0	1	1	0	0	1	1	0	1	1	0	0	1	0	0	0	1	1	0	0	1	0	1	1	0	0	1	1	32768
1	0	1	1	0	0	1	1	0	1	1	0	0	1	0	0	0	1	1	0	0	1	0	1	1	0	0	1	1	32768
0	1	1	1	0	0	1	1	1	1	1	0	0	1	0	1	0	1	1	0	0	1	0	1	1	0	0	1	1	32768
1	1	1	1	0	0	1	1	1	1	1	0	0	1	0	1	0	1	1	0	0	1	0	1	1	0	0	1	1	32768
0	0	0	0	1	0	1	0	0	0	0	0	0	1	0	0	0	1	1	0	0	0	0	1	1	0	0	0	1	32768
1	0	0	0	1	0	1	1	0	0	0	0	0	1	0	0	0	1	1	0	0	0	0	1	1	0	0	0	1	32768
0	1	0	0	1	0	1	0	1	0	0	0	0	1	0	1	0	1	1	0	0	0	0	1	1	0	0	0	1	32768
1	1	0	0	1	0	1	1	1	0	0	0	0	1	0	1	0	1	1	0	0	0	0	1	1	0	0	0	1	32768
0	0	1	0	1	0	1	0	0	1	0	0	0	1	0	0	0	1	1	0	0	0	0	1	1	0	0	0	1	32768
1	0	1	0	1	0	1	1	0	1	0	0	0	1	0	0	0	1	1	0	0	0	0	1	1	0	0	0	1	32768
0	1	1	0	1	0	1	0	1	1	0	0	0	1	0	1	0	1	1	0	0	0	0	1	1	0	0	0	1	32768
1	1	1	0	1	0	1	1	1	1	0	0	0	1	0	1	0	1	1	0	0	0	0	1	1	0	0	0	1	32768
0	0	0	1	1	0	1	0	0	0	0	1	0	1	0	0	0	1	1	0	0	0	1	1	1	0	0	0	1	131072
1	0	0	1	1	0	1	1	0	0	0	1	0	1	0	0	0	1	1	0	0	0	1	1	1	0	0	0	1	131072
0	1	0	1	1	0	1	0	1	0	0	1	0	1	0	1	0	1	1	0	0	0	1	1	1	0	0	0	1	131072
1	1	0	1	1	0	1	1	1	0	0	1	0	1	0	1	0	1	1	0	0	0	1	1	1	0	0	0	1	131072
0	0	1	1	1	0	1	0	0	1	0	1	0	1	0	0	0	1	1	0	0	0	1	1	1	0	0	0	1	131072
1	0	1	1	1	0	1	1	0	1	0	1	0	1	0	0	0	1	1	0	0	0	1	1	1	0	0	0	1	131072
0	1	1	1	1	0	1	0	1	1	0	1	0	1	0	1	0	1	1	0	0	0	1	1	1	0	0	0	1	131072
1	1	1	1	1	0	1	1	1	1	0	1	0	1	0	1	0	1	1	0	0	0	1	1	1	0	0	0	1	131072
0	0	0	0	0	0	0	0	0	0	0	0	0	1	0	0	0	1	1	0	0	0	1	1	1	0	0	0	1	98304
1	0	0	0	0	0	0	1	0	0	0	0	0	1	0	0	0	1	1	0	0	0	1	1	1	0	0	0	1	98304
0	1	0	0	0	0	0	0	1	0	0	0	0	1	0	1	0	1	1	0	0	0	1	1	1	0	0	0	1	98304
1	1	0	0	0	0	0	1	1	0	0	0	0	1	0	1	0	1	1	0	0	0	1	1	1	0	0	0	1	98304
0	0	1	0	0	0	0	0	0	1	0	0	0	1	0	0	0	1	1	0	0	0	1	1	1	0	0	0	1	98304
1	0	1	0	0	0	0	1	0	1	0	0	0	1	0	0	0	1	1	0	0	0	1	1	1	0	0	0	1	98304
0	1	1	0	0	0	0	0	1	1	0	0	0	1	0	1	0	1	1	0	0	0	1	1	1	0	0	0	1	98304
1	1	1	0	0	0	0	1	1	1	0	0	0	1	0	1	0	1	1	0	0	0	1	1	1	0	0	0	1	98304
0	0	0	1	0	0	0	1	0	0	1	0	0	1	0	0	0	1	1	0	0	1	1	1	1	0	0	1	1	98304
1	0	0	1	0	0	0	1	0	0	1	0	0	1	0	0	0	1	1	0	0	1	1	1	1	0	0	1	1	98304
0	1	0	1	0	0	0	1	1	0	1	0	0	1	0	1	0	1	1	0	0	1	1	1	1	0	0	1	1	98304
1	1	0	1	0	0	0	1	1	0	1	0	0	1	0	1	0	1	1	0	0	1	1	1	1	0	0	1	1	98304
0	0	1	1	0	0	0	1	0	1	1	0	0	1	0	0	0	1	1	0	0	1	1	1	1	0	0	1	1	98304
1	0	1	1	0	0	0	1	0	1	1	0	0	1	0	0	0	1	1	0	0	1	1	1	1	0	0	1	1	98304
0	1	1	1	0	0	0	1	1	1	1	0	0	1	0	1	0	1	1	0	0	1	1	1	1	0	0	1	1	98304
1	1	1	1	0	0	0	1	1	1	1	0	0	1	0	1	0	1	1	0	0	1	1	1	1	0	0	1	1	98304
0	0	0	0	1	0	0	0	0	0	0	0	0	1	0	0	0	1	1	0	0	0	1	1	1	0	0	0	1	98304
1	0	0	0	1	0	0	1	0	0	0	0	0	1	0	0	0	1	1	0	0	0	1	1	1	0	0	0	1	98304
0	1	0	0	1	0	0	0	1	0	0	0	0	1	0	1	0	1	1	0	0	0	1	1	1	0	0	0	1	98304
1	1	0	0	1	0	0	1	1	0	0	0	0	1	0	1	0	1	1	0	0	0	1	1	1	0	0	0	1	98304
0	0	1	0	1	0	0	0	0	1	0	0	0	1	0	0	0	1	1	0	0	0	1	1	1	0	0	0	1	98304
1	0	1	0	1	0	0	1	0	1	0	0	0	1	0	0	0	1	1	0	0	0	1	1	1	0	0	0	1	98304
0	1	1	0	1	0	0	0	1	1	0	0	0	1	0	1	0	1	1	0	0	0	1	1	1	0	0	0	1	98304
1	1	1	0	1	0	0	1	1	1	0	0	0	1	0	1	0	1	1	0	0	0	1	1	1	0	0	0	1	98304
0	0	0	0	0	0	1	0	0	0	0	0	0	1	0	0	0	1	1	0	0	0	1	1	1	0	0	0	1	98304
1	0	0	0	0	0	1	1	0	0	0	0	0	1	0	0	0	1	1	0	0	0	1	1	1	0	0	0	1	98304
0	1	0	0	0	0	1	0	1	0	0	0	0	1	0	1	0	1	1	0	0	0	1	1	1	0	0	0	1	98304
1	1	0	0	0	0	1	1	1	0	0	0	0	1	0	1	0	1	1	0	0	0	1	1	1	0	0	0	1	98304
0	0	1	0	0	0	1	0	0	1	0	0	0	1	0	0	0	1	1	0	0	0	1	1	1	0	0	0	1	98304
1	0	1	0	0	0	1	1	0	1	0	0	0	1	0	0	0	1	1	0	0	0	1	1	1	0	0	0	1	98304
0	1	1	0	0	0	1	0	1	1	0	0	0	1	0	1	0	1	1	0	0	0	1	1	1	0	0	0	1	98304
1	1	1	0	0	0	1	1	1	1	0	0	0	1	0	1	0	1	1	0	0	0	1	1	1	0	0	0	1	98304
0	0	0	1	0	0	1	1	0	0	1	0	0	1	0	0	0	1	1	0	0	1	1	1	1	0	0	1	1	98304
1	0	0	1	0	0	1	1	0	0	1	0	0	1	0	0	0	1	1	0	0	1	1	1	1	0	0	1	1	98304
0	1	0	1	0	0	1	1	1	0	1	0	0	1	0	1	0	1	1	0	0	1	1	1	1	0	0	1	1	98304
1	1	0	1	0	0	1	1	1	0	1	0	0	1	0	1	0	1	1	0	0	1	1	1	1	0	0	1	1	98304
0	0	1	1	0	0	1	1	0	1	1	0	0	1	0	0	0	1	1	0	0	1	1	1	1	0	0	1	1	98304
1	0	1	1	0	0	1	1	0	1	1	0	0	1	0	0	0	1	1	0	0	1	1	1	1	0	0	1	1	98304
0	1	1	1	0	0	1	1	1	1	1	0	0	1	0	1	0	1	1	0	0	1	1	1	1	0	0	1	1	98304
1	1	1	1	0	0	1	1	1	1	1	0	0	1	0	1	0	1	1	0	0	1	1	1	1	0	0	1	1	98304
0	0	0	0	1	0	1	0	0	0	0	0	0	1	0	0	0	1	1	0	0	0	1	1	1	0	0	0	1	98304
1	0	0	0	1	0	1	1	0	0	0	0	0	1	0	0	0	1	1	0	0	0	1	1	1	0	0	0	1	98304
0	1	0	0	1	0	1	0	1	0	0	0	0	1	0	1	0	1	1	0	0	0	1	1	1	0	0	0	1	98304
1	1	0	0	1	0	1	1	1	0	0	0	0	1	0	1	0	1	1	0	0	0	1	1	1	0	0	0	1	98304
0	0	1	0	1	0	1	0	0	1	0	0	0	1	0	0	0	1	1	0	0	0	1	1	1	0	0	0	1	98304
1	0	1	0	1	0	1	1	0	1	0	0	0	1	0	0	0	1	1	0	0	0	1	1	1	0	0	0	1	98304
0	1	1	0	1	0	1	0	1	1	0	0	0	1	0	1	0	1	1	0	0	0	1	1	1	0	0	0	1	98304
1	1	1	0	1	0	1	1	1	1	0	0	0	1	0	1	0	1	1	0	0	0	1	1	1	0	0	0	1	98304
0	0	0	0	0	0	0	0	0	0	0	0	0	1	0	0	0	0	0	1	1	0	0	0	0	1	0	0	1	32768
1	0	0	0	0	0	0	1	0	0	0	0	0	1	0	0	0	0	0	1	1	0	0	0	0	1	0	0	1	32768
0	1	0	0	0	0	0	0	1	0	0	0	0	1	0	0	0	0	0	1	1	0	0	0	0	1	0	0	1	32768
1	1	0	0	0	0	0	1	1	0	0	0	0	1	0	0	0	0	0	1	1	0	0	0	0	1	0	0	1	32768
0	0	1	0	0	0	0	0	0	1	0	0	0	1	0	0	0	0	0	1	1	0	0	0	0	1	0	0	1	32768
1	0	1	0	0	0	0	1	0	1	0	0	0	1	0	0	0	0	0	1	1	0	0	0	0	1	0	0	1	32768
0	1	1	0	0	0	0	0	1	1	0	0	0	1	0	0	0	0	0	1	1	0	0	0	0	1	0	0	1	32768
1	1	1	0	0	0	0	1	1	1	0	0	0	1	0	0	0	0	0	1	1	0	0	0	0	1	0	0	1	32768
0	0	0	1	0	0	0	1	0	0	1	0	0	1	0	0	0	0	0	1	1	1	0	0	0	1	0	1	1	32768
1	0	0	1	0	0	0	1	0	0	1	0	0	1	0	0	0	0	0	1	1	1	0	0	0	1	0	1	1	32768
0	1	0	1	0	0	0	1	1	0	1	0	0	1	0	0	0	0	0	1	1	1	0	0	0	1	0	1	1	32768
1	1	0	1	0	0	0	1	1	0	1	0	0	1	0	0	0	0	0	1	1	1	0	0	0	1	0	1	1	32768
0	0	1	1	0	0	0	1	0	1	1	0	0	1	0	0	0	0	0	1	1	1	0	0	0	1	0	1	1	32768
1	0	1	1	0	0	0	1	0	1	1	0	0	1	0	0	0	0	0	1	1	1	0	0	0	1	0	1	1	32768
0	1	1	1	0	0	0	1	1	1	1	0	0	1	0	0	0	0	0	1	1	1	0	0	0	1	0	1	1	32768
1	1	1	1	0	0	0	1	1	1	1	0	0	1	0	0	0	0	0	1	1	1	0	0	0	1	0	1	1	32768
0	0	0	0	1	0	0	0	0	0	0	0	0	1	0	0	0	0	0	1	1	0	0	0	0	1	0	0	1	32768
1	0	0	0	1	0	0	1	0	0	0	0	0	1	0	0	0	0	0	1	1	0	0	0	0	1	0	0	1	32768
0	1	0	0	1	0	0	0	1	0	0	0	0	1	0	0	0	0	0	1	1	0	0	0	0	1	0	0	1	32768
1	1	0	0	1	0	0	1	1	0	0	0	0	1	0	0	0	0	0	1	1	0	0	0	0	1	0	0	1	32768
0	0	1	0	1	0	0	0	0	1	0	0	0	1	0	0	0	0	0	1	1	0	0	0	0	1	0	0	1	32768
1	0	1	0	1	0	0	1	0	1	0	0	0	1	0	0	0	0	0	1	1	0	0	0	0	1	0	0	1	32768
0	1	1	0	1	0	0	0	1	1	0	0	0	1	0	0	0	0	0	1	1	0	0	0	0	1	0	0	1	32768
1	1	1	0	1	0	0	1	1	1	0	0	0	1	0	0	0	0	0	1	1	0	0	0	0	1	0	0	1	32768
0	0	0	1	1	0	0	0	0	0	0	1	0	1	0	0	0	0	0	1	0	0	1	0	0	1	0	0	1	131072
1	0	0	1	1	0	0	1	0	0	0	1	0	1	0	0	0	0	0	1	0	0	1	0	0	1	0	0	1	131072
0	1	0	1	1	0	0	0	1	0	0	1	0	1	0	0	0	0	0	1	0	0	1	0	0	1	0	0	1	131072
1	1	0	1	1	0	0	1	1	0	0	1	0	1	0	0	0	0	0	1	0	0	1	0	0	1	0	0	1	131072
0	0	1	1	1	0	0	0	0	1	0	1	0	1	0	0	0	0	0	1	0	0	1	0	0	1	0	0	1	131072
1	0	1	1	1	0	0	1	0	1	0	1	0	1	0	0	0	0	0	1	0	0	1	0	0	1	0	0	1	131072
0	1	1	1	1	0	0	0	1	1	0	1	0	1	0	0	0	0	0	1	0	0	1	0	0	1	0	0	1	131072
1	1	1	1	1	0	0	1	1	1	0	1	0	1	0	0	0	0	0	1	0	0	1	0	0	1	0	0	1	131072
0	0	0	0	0	0	1	0	0	0	0	0	0	1	0	0	0	0	0	1	1	0	0	0	0	1	0	0	1	32768
1	0	0	0	0	0	1	1	0	0	0	0	0	1	0	0	0	0	0	1	1	0	0	0	0	1	0	0	1	32768
0	1	0	0	0	0	1	0	1	0	0	0	0	1	0	0	0	0	0	1	1	0	0	0	0	1	0	0	1	32768
1	1	0	0	0	0	1	1	1	0	0	0	0	1	0	0	0	0	0	1	1	0	0	0	0	1	0	0	1	32768
0	0	1	0	0	0	1	0	0	1	0	0	0	1	0	0	0	0	0	1	1	0	0	0	0	1	0	0	1	32768
1	0	1	0	0	0	1	1	0	1	0	0	0	1	0	0	0	0	0	1	1	0	0	0	0	1	0	0	1	32768
0	1	1	0	0	0	1	0	1	1	0	0	0	1	0	0	0	0	0	1	1	0	0	0	0	1	0	0	1	32768
1	1	1	0	0	0	1	1	1	1	0	0	0	1	0	0	0	0	0	1	1	0	0	0	0	1	0	0	1	32768
0	0	0	1	0	0	1	1	0	0	1	0	0	1	0	0	0	0	0	1	1	1	0	0	0	1	0	1	1	32768
1	0	0	1	0	0	1	1	0	0	1	0	0	1	0	0	0	0	0	1	1	1	0	0	0	1	0	1	1	32768
0	1	0	1	0	0	1	1	1	0	1	0	0	1	0	0	0	0	0	1	1	1	0	0	0	1	0	1	1	32768
1	1	0	1	0	0	1	1	1	0	1	0	0	1	0	0	0	0	0	1	1	1	0	0	0	1	0	1	1	32768
0	0	1	1	0	0	1	1	0	1	1	0	0	1	0	0	0	0	0	1	1	1	0	0	0	1	0	1	1	32768
1	0	1	1	0	0	1	1	0	1	1	0	0	1	0	0	0	0	0	1	1	1	0	0	0	1	0	1	1	32768
0	1	1	1	0	0	1	1	1	1	1	0	0	1	0	0	0	0	0	1	1	1	0	0	0	1	0	1	1	32768
1	1	1	1	0	0	1	1	1	1	1	0	0	1	0	0	0	0	0	1	1	1	0	0	0	1	0	1	1	32768
0	0	0	0	1	0	1	0	0	0	0	0	0	1	0	0	0	0	0	1	1	0	0	0	0	1	0	0	1	32768
1	0	0	0	1	0	1	1	0	0	0	0	0	1	0	0	0	0	0	1	1	0	0	0	0	1	0	0	1	32768
0	1	0	0	1	0	1	0	1	0	0	0	0	1	0	0	0	0	0	1	1	0	0	0	0	1	0	0	1	32768
1	1	0	0	1	0	1	1	1	0	0	0	0	1	0	0	0	0	0	1	1	0	0	0	0	1	0	0	1	32768
0	0	1	0	1	0	1	0	0	1	0	0	0	1	0	0	0	0	0	1	1	0	0	0	0	1	0	0	1	32768
1	0	1	0	1	0	1	1	0	1	0	0	0	1	0	0	0	0	0	1	1	0	0	0	0	1	0	0	1	32768
0	1	1	0	1	0	1	0	1	1	0	0	0	1	0	0	0	0	0	1	1	0	0	0	0	1	0	0	1	32768
1	1	1	0	1	0	1	1	1	1	0	0	0	1	0	0	0	0	0	1	1	0	0	0	0	1	0	0	1	32768
0	0	0	1	1	0	1	0	0	0	0	1	0	1	0	0	0	0	0	1	0	0	1	0	0	1	0	0	1	131072
1	0	0	1	1	0	1	1	0	0	0	1	0	1	0	0	0	0	0	1	0	0	1	0	0	1	0	0	1	131072
0	1	0	1	1	0	1	0	1	0	0	1	0	1	0	0	0	0	0	1	0	0	1	0	0	1	0	0	1	131072
1	1	0	1	1	0	1	1	1	0	0	1	0	1	0	0	0	0	0	1	0	0	1	0	0	1	0	0	1	131072
0	0	1	1	1	0	1	0	0	1	0	1	0	1	0	0	0	0	0	1	0	0	1	0	0	1	0	0	1	131072
1	0	1	1	1	0	1	1	0	1	0	1	0	1	0	0	0	0	0	1	0	0	1	0	0	1	0	0	1	131072
0	1	1	1	1	0	1	0	1	1	0	1	0	1	0	0	0	0	0	1	0	0	1	0	0	1	0	0	1	131072
1	1	1	1	1	0	1	1	1	1	0	1	0	1	0	0	0	0	0	1	0	0	1	0	0	1	0	0	1	131072
0	0	0	0	0	0	0	0	0	0	0	0	0	1	0	0	0	0	0	1	1	0	1	0	0	1	0	0	1	98304
1	0	0	0	0	0	0	1	0	0	0	0	0	1	0	0	0	0	0	1	1	0	1	0	0	1	0	0	1	98304
0	1	0	0	0	0	0	0	1	0	0	0	0	1	0	0	0	0	0	1	1	0	1	0	0	1	0	0	1	98304
1	1	0	0	0	0	0	1	1	0	0	0	0	1	0	0	0	0	0	1	1	0	1	0	0	1	0	0	1	98304
0	0	1	0	0	0	0	0	0	1	0	0	0	1	0	0	0	0	0	1	1	0	1	0	0	1	0	0	1	98304
1	0	1	0	0	0	0	1	0	1	0	0	0	1	0	0	0	0	0	1	1	0	1	0	0	1	0	0	1	98304
0	1	1	0	0	0	0	0	1	1	0	0	0	1	0	0	0	0	0	1	1	0	1	0	0	1	0	0	1	98304
1	1	1	0	0	0	0	1	1	1	0	0	0	1	0	0	0	0	0	1	1	0	1	0	0	1	0	0	1	98304
0	0	0	1	0	0	0	1	0	0	1	0	0	1	0	0	0	0	0	1	1	1	1	0	0	1	0	1	1	98304
1	0	0	1	0	0	0	1	0	0	1	0	0	1	0	0	0	0	0	1	1	1	1	0	0	1	0	1	1	98304
0	1	0	1	0	0	0	1	1	0	1	0	0	1	0	0	0	0	0	1	1	1	1	0	0	1	0	1	1	98304
1	1	0	1	0	0	0	1	1	0	1	0	0	1	0	0	0	0	0	1	1	1	1	0	0	1	0	1	1	98304
0	0	1	1	0	0	0	1	0	1	1	0	0	1	0	0	0	0	0	1	1	1	1	0	0	1	0	1	1	98304
1	0	1	1	0	0	0	1	0	1	1	0	0	1	0	0	0	0	0	1	1	1	1	0	0	1	0	1	1	98304
0	1	1	1	0	0	0	1	1	1	1	0	0	1	0	0	0	0	0	1	1	1	1	0	0	1	0	1	1	98304
1	1	1	1	0	0	0	1	1	1	1	0	0	1	0	0	0	0	0	1	1	1	1	0	0	1	0	1	1	98304
0	0	0	0	1	0	0	0	0	0	0	0	0	1	0	0	0	0	0	1	1	0	1	0	0	1	0	0	1	98304
1	0	0	0	1	0	0	1	0	0	0	0	0	1	0	0	0	0	0	1	1	0	1	0	0	1	0	0	1	98304
0	1	0	0	1	0	0	0	1	0	0	0	0	1	0	0	0	0	0	1	1	0	1	0	0	1	0	0	1	98304
1	1	0	0	1	0	0	1	1	0	0	0	0	1	0	0	0	0	0	1	1	0	1	0	0	1	0	0	1	98304
0	0	1	0	1	0	0	0	0	1	0	0	0	1	0	0	0	0	0	1	1	0	1	0	0	1	0	0	1	98304
1	0	1	0	1	0	0	1	0	1	0	0	0	1	0	0	0	0	0	1	1	0	1	0	0	1	0	0	1	98304
0	1	1	0	1	0	0	0	1	1	0	0	0	1	0	0	0	0	0	1	1	0	1	0	0	1	0	0	1	98304
1	1	1	0	1	0	0	1	1	1	0	0	0	1	0	0	0	0	0	1	1	0	1	0	0	1	0	0	1	98304
0	0	0	0	0	0	1	0	0	0	0	0	0	1	0	0	0	0	0	1	1	0	1	0	0	1	0	0	1	98304
1	0	0	0	0	0	1	1	0	0	0	0	0	1	0	0	0	0	0	1	1	0	1	0	0	1	0	0	1	98304
0	1	0	0	0	0	1	0	1	0	0	0	0	1	0	0	0	0	0	1	1	0	1	0	0	1	0	0	1	98304
1	1	0	0	0	0	1	1	1	0	0	0	0	1	0	0	0	0	0	1	1	0	1	0	0	1	0	0	1	98304
0	0	1	0	0	0	1	0	0	1	0	0	0	1	0	0	0	0	0	1	1	0	1	0	0	1	0	0	1	98304
1	0	1	0	0	0	1	1	0	1	0	0	0	1	0	0	0	0	0	1	1	0	1	0	0	1	0	0	1	98304
0	1	1	0	0	0	1	0	1	1	0	0	0	1	0	0	0	0	0	1	1	0	1	0	0	1	0	0	1	98304
1	1	1	0	0	0	1	1	1	1	0	0	0	1	0	0	0	0	0	1	1	0	1	0	0	1	0	0	1	98304
0	0	0	1	0	0	1	1	0	0	1	0	0	1	0	0	0	0	0	1	1	1	1	0	0	1	0	1	1	98304
1	0	0	1	0	0	1	1	0	0	1	0	0	1	0	0	0	0	0	1	1	1	1	0	0	1	0	1	1	98304
0	1	0	1	0	0	1	1	1	0	1	0	0	1	0	0	0	0	0	1	1	1	1	0	0	1	0	1	1	98304
1	1	0	1	0	0	1	1	1	0	1	0	0	1	0	0	0	0	0	1	1	1	1	0	0	1	0	1	1	98304
0	0	1	1	0	0	1	1	0	1	1	0	0	1	0	0	0	0	0	1	1	1	1	0	0	1	0	1	1	98304
1	0	1	1	0	0	1	1	0	1	1	0	0	1	0	0	0	0	0	1	1	1	1	0	0	1	0	1	1	98304
0	1	1	1	0	0	1	1	1	1	1	0	0	1	0	0	0	0	0	1	1	1	1	0	0	1	0	1	1	98304
1	1	1	1	0	0	1	1	1	1	1	0	0	1	0	0	0	0	0	1	1	1	1	0	0	1	0	1	1	98304
0	0	0	0	1	0	1	0	0	0	0	0	0	1	0	0	0	0	0	1	1	0	1	0	0	1	0	0	1	98304
1	0	0	0	1	0	1	1	0	0	0	0	0	1	0	0	0	0	0	1	1	0	1	0	0	1	0	0	1	98304
0	1	0	0	1	0	1	0	1	0	0	0	0	1	0	0	0	0	0	1	1	0	1	0	0	1	0	0	1	98304
1	1	0	0	1	0	1	1	1	0	0	0	0	1	0	0	0	0	0	1	1	0	1	0	0	1	0	0	1	98304
0	0	1	0	1	0	1	0	0	1	0	0	0	1	0	0	0	0	0	1	1	0	1	0	0	1	0	0	1	98304
1	0	1	0	1	0	1	1	0	1	0	0	0	1	0	0	0	0	0	1	1	0	1	0	0	1	0	0	1	98304
0	1	1	0	1	0	1	0	1	1	0	0	0	1	0	0	0	0	0	1	1	0	1	0	0	1	0	0	1	98304
1	1	1	0	1	0	1	1	1	1	0	0	0	1	0	0	0	0	0	1	1	0	1	0	0	1	0	0	1	98304
0	0	0	0	0	0	0	0	0	0	0	0	0	1	0	0	0	1	0	1	0	0	0	0	0	1	0	0	1	32768
1	0	0	0	0	0	0	1	0	0	0	0	0	1	0	0	0	1	0	1	0	0	0	0	0	1	0	0	1	32768
0	1	0	0	0	0	0	0	1	0	0	0	0	1	0	0	0	1	0	1	0	0	0	0	0	1	0	0	1	32768
1	1	0	0	0	0	0	1	1	0	0	0	0	1	0	0	0	1	0	1	0	0	0	0	0	1	0	0	1	32768
0	0	1	0	0	0	0	0	0	1	0	0	0	1	0	0	0	1	0	1	0	0	0	0	0	1	0	0	1	32768
1	0	1	0	0	0	0	1	0	1	0	0	0	1	0	0	0	1	0	1	0	0	0	0	0	1	0	0	1	32768
0	1	1	0	0	0	0	0	1	1	0	0	0	1	0	0	0	1	0	1	0	0	0	0	0	1	0	0	1	32768
1	1	1	0	0	0	0	1	1	1	0	0	0	1	0	0	0	1	0	1	0	0	0	0	0	1	0	0	1	32768
0	0	0	1	0	0	0	1	0	0	1	0	0	1	0	0	0	1	0	1	0	1	0	0	0	1	0	1	1	32768
1	0	0	1	0	0	0	1	0	0	1	0	0	1	0	0	0	1	0	1	0	1	0	0	0	1	0	1	1	32768
0	1	0	1	0	0	0	1	1	0	1	0	0	1	0	0	0	1	0	1	0	1	0	0	0	1	0	1	1	32768
1	1	0	1	0	0	0	1	1	0	1	0	0	1	0	0	0	1	0	1	0	1	0	0	0	1	0	1	1	32768
0	0	1	1	0	0	0	1	0	1	1	0	0	1	0	0	0	1	0	1	0	1	0	0	0	1	0	1	1	32768
1	0	1	1	0	0	0	1	0	1	1	0	0	1	0	0	0	1	0	1	0	1	0	0	0	1	0	1	1	32768
0	1	1	1	0	0	0	1	1	1	1	0	0	1	0	0	0	1	0	1	0	1	0	0	0	1	0	1	1	32768
1	1	1	1	0	0	0	1	1	1	1	0	0	1	0	0	0	1	0	1	0	1	0	0	0	1	0	1	1	32768
0	0	0	0	1	0	0	0	0	0	0	0	0	1	0	0	0	1	0	1	0	0	0	0	0	1	0	0	1	32768
1	0	0	0	1	0	0	1	0	0	0	0	0	1	0	0	0	1	0	1	0	0	0	0	0	1	0	0	1	32768
0	1	0	0	1	0	0	0	1	0	0	0	0	1	0	0	0	1	0	1	0	0	0	0	0	1	0	0	1	32768
1	1	0	0	1	0	0	1	1	0	0	0	0	1	0	0	0	1	0	1	0	0	0	0	0	1	0	0	1	32768
0	0	1	0	1	0	0	0	0	1	0	0	0	1	0	0	0	1	0	1	0	0	0	0	0	1	0	0	1	32768
1	0	1	0	1	0	0	1	0	1	0	0	0	1	0	0	0	1	0	1	0	0	0	0	0	1	0	0	1	32768
0	1	1	0	1	0	0	0	1	1	0	0	0	1	0	0	0	1	0	1	0	0	0	0	0	1	0	0	1	32768
1	1	1	0	1	0	0	1	1	1	0	0	0	1	0	0	0	1	0	1	0	0	0	0	0	1	0	0	1	32768
0	0	0	1	1	0	0	0	0	0	0	1	0	1	0	0	0	1	0	1	0	0	1	0	0	1	0	0	1	131072
1	0	0	1	1	0	0	1	0	0	0	1	0	1	0	0	0	1	0	1	0	0	1	0	0	1	0	0	1	131072
0	1	0	1	1	0	0	0	1	0	0	1	0	1	0	0	0	1	0	1	0	0	1	0	0	1	0	0	1	131072
1	1	0	1	1	0	0	1	1	0	0	1	0	1	0	0	0	1	0	1	0	0	1	0	0	1	0	0	1	131072
0	0	1	1	1	0	0	0	0	1	0	1	0	1	0	0	0	1	0	1	0	0	1	0	0	1	0	0	1	131072
1	0	1	1	1	0	0	1	0	1	0	1	0	1	0	0	0	1	0	1	0	0	1	0	0	1	0	0	1	131072
0	1	1	1	1	0	0	0	1	1	0	1	0	1	0	0	0	1	0	1	0	0	1	0	0	1	0	0	1	131072
1	1	1	1	1	0	0	1	1	1	0	1	0	1	0	0	0	1	0	1	0	0	1	0	0	1	0	0	1	131072
0	0	0	0	0	0	1	0	0	0	0	0	0	1	0	0	0	1	0	1	0	0	0	0	0	1	0	0	1	32768
1	0	0	0	0	0	1	1	0	0	0	0	0	1	0	0	0	1	0	1	0	0	0	0	0	1	0	0	1	32768
0	1	0	0	0	0	1	0	1	0	0	0	0	1	0	0	0	1	0	1	0	0	0	0	0	1	0	0	1	32768
1	1	0	0	0	0	1	1	1	0	0	0	0	1	0	0	0	1	0	1	0	0	0	0	0	1	0	0	1	32768
0	0	1	0	0	0	1	0	0	1	0	0	0	1	0	0	0	1	0	1	0	0	0	0	0	1	0	0	1	32768
1	0	1	0	0	0	1	1	0	1	0	0	0	1	0	0	0	1	0	1	0	0	0	0	0	1	0	0	1	32768
0	1	1	0	0	0	1	0	1	1	0	0	0	1	0	0	0	1	0	1	0	0	0	0	0	1	0	0	1	32768
1	1	1	0	0	0	1	1	1	1	0	0	0	1	0	0	0	1	0	1	0	0	0	0	0	1	0	0	1	32768
0	0	0	1	0	0	1	1	0	0	1	0	0	1	0	0	0	1	0	1	0	1	0	0	0	1	0	1	1	32768
1	0	0	1	0	0	1	1	0	0	1	0	0	1	0	0	0	1	0	1	0	1	0	0	0	1	0	1	1	32768
0	1	0	1	0	0	1	1	1	0	1	0	0	1	0	0	0	1	0	1	0	1	0	0	0	1	0	1	1	32768
1	1	0	1	0	0	1	1	1	0	1	0	0	1	0	0	0	1	0	1	0	1	0	0	0	1	0	1	1	32768
0	0	1	1	0	0	1	1	0	1	1	0	0	1	0	0	0	1	0	1	0	1	0	0	0	1	0	1	1	32768
1	0	1	1	0	0	1	1	0	1	1	0	0	1	0	0	0	1	0	1	0	1	0	0	0	1	0	1	1	32768
0	1	1	1	0	0	1	1	1	1	1	0	0	1	0	0	0	1	0	1	0	1	0	0	0	1	0	1	1	32768
1	1	1	1	0	0	1	1	1	1	1	0	0	1	0	0	0	1	0	1	0	1	0	0	0	1	0	1	1	32768
0	0	0	0	1	0	1	0	0	0	0	0	0	1	0	0	0	1	0	1	0	0	0	0	0	1	0	0	1	32768
1	0	0	0	1	0	1	1	0	0	0	0	0	1	0	0	0	1	0	1	0	0	0	0	0	1	0	0	1	32768
0	1	0	0	1	0	1	0	1	0	0	0	0	1	0	0	0	1	0	1	0	0	0	0	0	1	0	0	1	32768
1	1	0	0	1	0	1	1	1	0	0	0	0	1	0	0	0	1	0	1	0	0	0	0	0	1	0	0	1	32768
0	0	1	0	1	0	1	0	0	1	0	0	0	1	0	0	0	1	0	1	0	0	0	0	0	1	0	0	1	32768
1	0	1	0	1	0	1	1	0	1	0	0	0	1	0	0	0	1	0	1	0	0	0	0	0	1	0	0	1	32768
0	1	1	0	1	0	1	0	1	1	0	0	0	1	0	0	0	1	0	1	0	0	0	0	0	1	0	0	1	32768
1	1	1	0	1	0	1	1	1	1	0	0	0	1	0	0	0	1	0	1	0	0	0	0	0	1	0	0	1	32768
0	0	0	1	1	0	1	0	0	0	0	1	0	1	0	0	0	1	0	1	0	0	1	0	0	1	0	0	1	131072
1	0	0	1	1	0	1	1	0	0	0	1	0	1	0	0	0	1	0	1	0	0	1	0	0	1	0	0	1	131072
0	1	0	1	1	0	1	0	1	0	0	1	0	1	0	0	0	1	0	1	0	0	1	0	0	1	0	0	1	131072
1	1	0	1	1	0	1	1	1	0	0	1	0	1	0	0	0	1	0	1	0	0	1	0	0	1	0	0	1	131072
0	0	1	1	1	0	1	0	0	1	0	1	0	1	0	0	0	1	0	1	0	0	1	0	0	1	0	0	1	131072
1	0	1	1	1	0	1	1	0	1	0	1	0	1	0	0	0	1	0	1	0	0	1	0	0	1	0	0	1	131072
0	1	1	1	1	0	1	0	1	1	0	1	0	1	0	0	0	1	0	1	0	0	1	0	0	1	0	0	1	131072
1	1	1	1	1	0	1	1	1	1	0	1	0	1	0	0	0	1	0	1	0	0	1	0	0	1	0	0	1	131072
0	0	0	0	0	0	0	0	0	0	0	0	0	1	0	0	0	1	0	1	0	0	1	0	0	1	0	0	1	98304
1	0	0	0	0	0	0	1	0	0	0	0	0	1	0	0	0	1	0	1	0	0	1	0	0	1	0	0	1	98304
0	1	0	0	0	0	0	0	1	0	0	0	0	1	0	0	0	1	0	1	0	0	1	0	0	1	0	0	1	98304
1	1	0	0	0	0	0	1	1	0	0	0	0	1	0	0	0	1	0	1	0	0	1	0	0	1	0	0	1	98304
0	0	1	0	0	0	0	0	0	1	0	0	0	1	0	0	0	1	0	1	0	0	1	0	0	1	0	0	1	98304
1	0	1	0	0	0	0	1	0	1	0	0	0	1	0	0	0	1	0	1	0	0	1	0	0	1	0	0	1	98304
0	1	1	0	0	0	0	0	1	1	0	0	0	1	0	0	0	1	0	1	0	0	1	0	0	1	0	0	1	98304
1	1	1	0	0	0	0	1	1	1	0	0	0	1	0	0	0	1	0	1	0	0	1	0	0	1	0	0	1	98304
0	0	0	1	0	0	0	1	0	0	1	0	0	1	0	0	0	1	0	1	0	1	1	0	0	1	0	1	1	98304
1	0	0	1	0	0	0	1	0	0	1	0	0	1	0	0	0	1	0	1	0	1	1	0	0	1	0	1	1	98304
0	1	0	1	0	0	0	1	1	0	1	0	0	1	0	0	0	1	0	1	0	1	1	0	0	1	0	1	1	98304
1	1	0	1	0	0	0	1	1	0	1	0	0	1	0	0	0	1	0	1	0	1	1	0	0	1	0	1	1	98304
0	0	1	1	0	0	0	1	0	1	1	0	0	1	0	0	0	1	0	1	0	1	1	0	0	1	0	1	1	98304
1	0	1	1	0	0	0	1	0	1	1	0	0	1	0	0	0	1	0	1	0	1	1	0	0	1	0	1	1	98304
0	1	1	1	0	0	0	1	1	1	1	0	0	1	0	0	0	1	0	1	0	1	1	0	0	1	0	1	1	98304
1	1	1	1	0	0	0	1	1	1	1	0	0	1	0	0	0	1	0	1	0	1	1	0	0	1	0	1	1	98304
0	0	0	0	1	0	0	0	0	0	0	0	0	1	0	0	0	1	0	1	0	0	1	0	0	1	0	0	1	98304
1	0	0	0	1	0	0	1	0	0	0	0	0	1	0	0	0	1	0	1	0	0	1	0	0	1	0	0	1	98304
0	1	0	0	1	0	0	0	1	0	0	0	0	1	0	0	0	1	0	1	0	0	1	0	0	1	0	0	1	98304
1	1	0	0	1	0	0	1	1	0	0	0	0	1	0	0	0	1	0	1	0	0	1	0	0	1	0	0	1	98304
0	0	1	0	1	0	0	0	0	1	0	0	0	1	0	0	0	1	0	1	0	0	1	0	0	1	0	0	1	98304
1	0	1	0	1	0	0	1	0	1	0	0	0	1	0	0	0	1	0	1	0	0	1	0	0	1	0	0	1	98304
0	1	1	0	1	0	0	0	1	1	0	0	0	1	0	0	0	1	0	1	0	0	1	0	0	1	0	0	1	98304
1	1	1	0	1	0	0	1	1	1	0	0	0	1	0	0	0	1	0	1	0	0	1	0	0	1	0	0	1	98304
0	0	0	0	0	0	1	0	0	0	0	0	0	1	0	0	0	1	0	1	0	0	1	0	0	1	0	0	1	98304
1	0	0	0	0	0	1	1	0	0	0	0	0	1	0	0	0	1	0	1	0	0	1	0	0	1	0	0	1	98304
0	1	0	0	0	0	1	0	1	0	0	0	0	1	0	0	0	1	0	1	0	0	1	0	0	1	0	0	1	98304
1	1	0	0	0	0	1	1	1	0	0	0	0	1	0	0	0	1	0	1	0	0	1	0	0	1	0	0	1	98304
0	0	1	0	0	0	1	0	0	1	0	0	0	1	0	0	0	1	0	1	0	0	1	0	0	1	0	0	1	98304
1	0	1	0	0	0	1	1	0	1	0	0	0	1	0	0	0	1	0	1	0	0	1	0	0	1	0	0	1	98304
0	1	1	0	0	0	1	0	1	1	0	0	0	1	0	0	0	1	0	1	0	0	1	0	0	1	0	0	1	98304
1	1	1	0	0	0	1	1	1	1	0	0	0	1	0	0	0	1	0	1	0	0	1	0	0	1	0	0	1	98304
0	0	0	1	0	0	1	1	0	0	1	0	0	1	0	0	0	1	0	1	0	1	1	0	0	1	0	1	1	98304
1	0	0	1	0	0	1	1	0	0	1	0	0	1	0	0	0	1	0	1	0	1	1	0	0	1	0	1	1	98304
0	1	0	1	0	0	1	1	1	0	1	0	0	1	0	0	0	1	0	1	0	1	1	0	0	1	0	1	1	98304
1	1	0	1	0	0	1	1	1	0	1	0	0	1	0	0	0	1	0	1	0	1	1	0	0	1	0	1	1	98304
0	0	1	1	0	0	1	1	0	1	1	0	0	1	0	0	0	1	0	1	0	1	1	0	0	1	0	1	1	98304
1	0	1	1	0	0	1	1	0	1	1	0	0	1	0	0	0	1	0	1	0	1	1	0	0	1	0	1	1	98304
0	1	1	1	0	0	1	1	1	1	1	0	0	1	0	0	0	1	0	1	0	1	1	0	0	1	0	1	1	98304
1	1	1	1	0	0	1	1	1	1	1	0	0	1	0	0	0	1	0	1	0	1	1	0	0	1	0	1	1	98304
0	0	0	0	1	0	1	0	0	0	0	0	0	1	0	0	0	1	0	1	0	0	1	0	0	1	0	0	1	98304
1	0	0	0	1	0	1	1	0	0	0	0	0	1	0	0	0	1	0	1	0	0	1	0	0	1	0	0	1	98304
0	1	0	0	1	0	1	0	1	0	0	0	0	1	0	0	0	1	0	1	0	0	1	0	0	1	0	0	1	98304
1	1	0	0	1	0	1	1	1	0	0	0	0	1	0	0	0	1	0	1	0	0	1	0	0	1	0	0	1	98304
0	0	1	0	1	0	1	0	0	1	0	0	0	1	0	0	0	1	0	1	0	0	1	0	0	1	0	0	1	98304
1	0	1	0	1	0	1	1	0	1	0	0	0	1	0	0	0	1	0	1	0	0	1	0	0	1	0	0	1	98304
0	1	1	0	1	0	1	0	1	1	0	0	0	1	0	0	0	1	0	1	0	0	1	0	0	1	0	0	1	98304
1	1	1	0	1	0	1	1	1	1	0	0	0	1	0	0	0	1	0	1	0	0	1	0	0	1	0	0	1	98304
0	0	0	0	0	0	0	0	0	0	0	0	0	1	0	0	0	0	1	1	1	0	0	1	1	1	0	0	1	32768
1	0	0	0	0	0	0	1	0	0	0	0	0	1	0	0	0	0	1	1	1	0	0	1	1	1	0	0	1	32768
0	1	0	0	0	0	0	0	1	0	0	0	0	1	0	0	0	0	1	1	1	0	0	1	1	1	0	0	1	32768
1	1	0	0	0	0	0	1	1	0	0	0	0	1	0	0	0	0	1	1	1	0	0	1	1	1	0	0	1	32768
0	0	1	0	0	0	0	0	0	1	0	0	0	1	0	0	0	0	1	1	1	0	0	1	1	1	0	0	1	32768
1	0	1	0	0	0	0	1	0	1	0	0	0	1	0	0	0	0	1	1	1	0	0	1	1	1	0	0	1	32768
0	1	1	0	0	0	0	0	1	1	0	0	0	1	0	0	0	0	1	1	1	0	0	1	1	1	0	0	1	32768
1	1	1	0	0	0	0	1	1	1	0	0	0	1	0	0	0	0	1	1	1	0	0	1	1	1	0	0	1	32768
0	0	0	1	0	0	0	1	0	0	1	0	0	1	0	0	0	0	1	1	1	1	0	1	1	1	0	1	1	32768
1	0	0	1	0	0	0	1	0	0	1	0	0	1	0	0	0	0	1	1	1	1	0	1	1	1	0	1	1	32768
0	1	0	1	0	0	0	1	1	0	1	0	0	1	0	0	0	0	1	1	1	1	0	1	1	1	0	1	1	32768
1	1	0	1	0	0	0	1	1	0	1	0	0	1	0	0	0	0	1	1	1	1	0	1	1	1	0	1	1	32768
0	0	1	1	0	0	0	1	0	1	1	0	0	1	0	0	0	0	1	1	1	1	0	1	1	1	0	1	1	32768
1	0	1	1	0	0	0	1	0	1	1	0	0	1	0	0	0	0	1	1	1	1	0	1	1	1	0	1	1	32768
0	1	1	1	0	0	0	1	1	1	1	0	0	1	0	0	0	0	1	1	1	1	0	1	1	1	0	1	1	32768
1	1	1	1	0	0	0	1	1	1	1	0	0	1	0	0	0	0	1	1	1	1	0	1	1	1	0	1	1	32768
0	0	0	0	1	0	0	0	0	0	0	0	0	1	0	0	0	0	1	1	1	0	0	1	1	1	0	0	1	32768
1	0	0	0	1	0	0	1	0	0	0	0	0	1	0	0	0	0	1	1	1	0	0	1	1	1	0	0	1	32768
0	1	0	0	1	0	0	0	1	0	0	0	0	1	0	0	0	0	1	1	1	0	0	1	1	1	0	0	1	32768
1	1	0	0	1	0	0	1	1	0	0	0	0	1	0	0	0	0	1	1	1	0	0	1	1	1	0	0	1	32768
0	0	1	0	1	0	0	0	0	1	0	0	0	1	0	0	0	0	1	1	1	0	0	1	1	1	0	0	1	32768
1	0	1	0	1	0	0	1	0	1	0	0	0	1	0	0	0	0	1	1	1	0	0	1	1	1	0	0	1	32768
0	1	1	0	1	0	0	0	1	1	0	0	0	1	0	0	0	0	1	1	1	0	0	1	1	1	0	0	1	32768
1	1	1	0	1	0	0	1	1	1	0	0	0	1	0	0	0	0	1	1	1	0	0	1	1	1	0	0	1	32768
0	0	0	1	1	0	0	0	0	0	0	1	0	1	0	0	0	0	1	1	0	0	1	1	1	1	0	0	1	131072
1	0	0	1	1	0	0	1	0	0	0	1	0	1	0	0	0	0	1	1	0	0	1	1	1	1	0	0	1	131072
0	1	0	1	1	0	0	0	1	0	0	1	0	1	0	0	0	0	1	1	0	0	1	1	1	1	0	0	1	131072
1	1	0	1	1	0	0	1	1	0	0	1	0	1	0	0	0	0	1	1	0	0	1	1	1	1	0	0	1	131072
0	0	1	1	1	0	0	0	0	1	0	1	0	1	0	0	0	0	1	1	0	0	1	1	1	1	0	0	1	131072
1	0	1	1	1	0	0	1	0	1	0	1	0	1	0	0	0	0	1	1	0	0	1	1	1	1	0	0	1	131072
0	1	1	1	1	0	0	0	1	1	0	1	0	1	0	0	0	0	1	1	0	0	1	1	1	1	0	0	1	131072
1	1	1	1	1	0	0	1	1	1	0	1	0	1	0	0	0	0	1	1	0	0	1	1	1	1	0	0	1	131072
0	0	0	0	0	0	1	0	0	0	0	0	0	1	0	0	0	0	1	1	1	0	0	1	1	1	0	0	1	32768
1	0	0	0	0	0	1	1	0	0	0	0	0	1	0	0	0	0	1	1	1	0	0	1	1	1	0	0	1	32768
0	1	0	0	0	0	1	0	1	0	0	0	0	1	0	0	0	0	1	1	1	0	0	1	1	1	0	0	1	32768
1	1	0	0	0	0	1	1	1	0	0	0	0	1	0	0	0	0	1	1	1	0	0	1	1	1	0	0	1	32768
0	0	1	0	0	0	1	0	0	1	0	0	0	1	0	0	0	0	1	1	1	0	0	1	1	1	0	0	1	32768
1	0	1	0	0	0	1	1	0	1	0	0	0	1	0	0	0	0	1	1	1	0	0	1	1	1	0	0	1	32768
0	1	1	0	0	0	1	0	1	1	0	0	0	1	0	0	0	0	1	1	1	0	0	1	1	1	0	0	1	32768
1	1	1	0	0	0	1	1	1	1	0	0	0	1	0	0	0	0	1	1	1	0	0	1	1	1	0	0	1	32768
0	0	0	1	0	0	1	1	0	0	1	0	0	1	0	0	0	0	1	1	1	1	0	1	1	1	0	1	1	32768
1	0	0	1	0	0	1	1	0	0	1	0	0	1	0	0	0	0	1	1	1	1	0	1	1	1	0	1	1	32768
0	1	0	1	0	0	1	1	1	0	1	0	0	1	0	0	0	0	1	1	1	1	0	1	1	1	0	1	1	32768
1	1	0	1	0	0	1	1	1	0	1	0	0	1	0	0	0	0	1	1	1	1	0	1	1	1	0	1	1	32768
0	0	1	1	0	0	1	1	0	1	1	0	0	1	0	0	0	0	1	1	1	1	0	1	1	1	0	1	1	32768
1	0	1	1	0	0	1	1	0	1	1	0	0	1	0	0	0	0	1	1	1	1	0	1	1	1	0	1	1	32768
0	1	1	1	0	0	1	1	1	1	1	0	0	1	0	0	0	0	1	1	1	1	0	1	1	1	0	1	1	32768
1	1	1	1	0	0	1	1	1	1	1	0	0	1	0	0	0	0	1	1	1	1	0	1	1	1	0	1	1	32768
0	0	0	0	1	0	1	0	0	0	0	0	0	1	0	0	0	0	1	1	1	0	0	1	1	1	0	0	1	32768
1	0	0	0	1	0	1	1	0	0	0	0	0	1	0	0	0	0	1	1	1	0	0	1	1	1	0	0	1	32768
0	1	0	0	1	0	1	0	1	0	0	0	0	1	0	0	0	0	1	1	1	0	0	1	1	1	0	0	1	32768
1	1	0	0	1	0	1	1	1	0	0	0	0	1	0	0	0	0	1	1	1	0	0	1	1	1	0	0	1	32768
0	0	1	0	1	0	1	0	0	1	0	0	0	1	0	0	0	0	1	1	1	0	0	1	1	1	0	0	1	32768
1	0	1	0	1	0	1	1	0	1	0	0	0	1	0	0	0	0	1	1	1	0	0	1	1	1	0	0	1	32768
0	1	1	0	1	0	1	0	1	1	0	0	0	1	0	0	0	0	1	1	1	0	0	1	1	1	0	0	1	32768
1	1	1	0	1	0	1	1	1	1	0	0	0	1	0	0	0	0	1	1	1	0	0	1	1	1	0	0	1	32768
0	0	0	1	1	0	1	0	0	0	0	1	0	1	0	0	0	0	1	1	0	0	1	1	1	1	0	0	1	131072
1	0	0	1	1	0	1	1	0	0	0	1	0	1	0	0	0	0	1	1	0	0	1	1	1	1	0	0	1	131072
0	1	0	1	1	0	1	0	1	0	0	1	0	1	0	0	0	0	1	1	0	0	1	1	1	1	0	0	1	131072
1	1	0	1	1	0	1	1	1	0	0	1	0	1	0	0	0	0	1	1	0	0	1	1	1	1	0	0	1	131072
0	0	1	1	1	0	1	0	0	1	0	1	0	1	0	0	0	0	1	1	0	0	1	1	1	1	0	0	1	131072
1	0	1	1	1	0	1	1	0	1	0	1	0	1	0	0	0	0	1	1	0	0	1	1	1	1	0	0	1	131072
0	1	1	1	1	0	1	0	1	1	0	1	0	1	0	0	0	0	1	1	0	0	1	1	1	1	0	0	1	131072
1	1	1	1	1	0	1	1	1	1	0	1	0	1	0	0	0	0	1	1	0	0	1	1	1	1	0	0	1	131072
0	0	0	0	0	0	0	0	0	0	0	0	0	1	0	0	0	0	1	1	1	0	1	1	1	1	0	0	1	98304
1	0	0	0	0	0	0	1	0	0	0	0	0	1	0	0	0	0	1	1	1	0	1	1	1	1	0	0	1	98304
0	1	0	0	0	0	0	0	1	0	0	0	0	1	0	0	0	0	1	1	1	0	1	1	1	1	0	0	1	98304
1	1	0	0	0	0	0	1	1	0	0	0	0	1	0	0	0	0	1	1	1	0	1	1	1	1	0	0	1	98304
0	0	1	0	0	0	0	0	0	1	0	0	0	1	0	0	0	0	1	1	1	0	1	1	1	1	0	0	1	98304
1	0	1	0	0	0	0	1	0	1	0	0	0	1	0	0	0	0	1	1	1	0	1	1	1	1	0	0	1	98304
0	1	1	0	0	0	0	0	1	1	0	0	0	1	0	0	0	0	1	1	1	0	1	1	1	1	0	0	1	98304
1	1	1	0	0	0	0	1	1	1	0	0	0	1	0	0	0	0	1	1	1	0	1	1	1	1	0	0	1	98304
0	0	0	1	0	0	0	1	0	0	1	0	0	1	0	0	0	0	1	1	1	1	1	1	1	1	0	1	1	98304
1	0	0	1	0	0	0	1	0	0	1	0	0	1	0	0	0	0	1	1	1	1	1	1	1	1	0	1	1	98304
0	1	0	1	0	0	0	1	1	0	1	0	0	1	0	0	0	0	1	1	1	1	1	1	1	1	0	1	1	98304
1	1	0	1	0	0	0	1	1	0	1	0	0	1	0	0	0	0	1	1	1	1	1	1	1	1	0	1	1	98304
0	0	1	1	0	0	0	1	0	1	1	0	0	1	0	0	0	0	1	1	1	1	1	1	1	1	0	1	1	98304
1	0	1	1	0	0	0	1	0	1	1	0	0	1	0	0	0	0	1	1	1	1	1	1	1	1	0	1	1	98304
0	1	1	1	0	0	0	1	1	1	1	0	0	1	0	0	0	0	1	1	1	1	1	1	1	1	0	1	1	98304
1	1	1	1	0	0	0	1	1	1	1	0	0	1	0	0	0	0	1	1	1	1	1	1	1	1	0	1	1	98304
0	0	0	0	1	0	0	0	0	0	0	0	0	1	0	0	0	0	1	1	1	0	1	1	1	1	0	0	1	98304
1	0	0	0	1	0	0	1	0	0	0	0	0	1	0	0	0	0	1	1	1	0	1	1	1	1	0	0	1	98304
0	1	0	0	1	0	0	0	1	0	0	0	0	1	0	0	0	0	1	1	1	0	1	1	1	1	0	0	1	98304
1	1	0	0	1	0	0	1	1	0	0	0	0	1	0	0	0	0	1	1	1	0	1	1	1	1	0	0	1	98304
0	0	1	0	1	0	0	0	0	1	0	0	0	1	0	0	0	0	1	1	1	0	1	1	1	1	0	0	1	98304
1	0	1	0	1	0	0	1	0	1	0	0	0	1	0	0	0	0	1	1	1	0	1	1	1	1	0	0	1	98304
0	1	1	0	1	0	0	0	1	1	0	0	0	1	0	0	0	0	1	1	1	0	1	1	1	1	0	0	1	98304
1	1	1	0	1	0	0	1	1	1	0	0	0	1	0	0	0	0	1	1	1	0	1	1	1	1	0	0	1	98304
0	0	0	0	0	0	1	0	0	0	0	0	0	1	0	0	0	0	1	1	1	0	1	1	1	1	0	0	1	98304
1	0	0	0	0	0	1	1	0	0	0	0	0	1	0	0	0	0	1	1	1	0	1	1	1	1	0	0	1	98304
0	1	0	0	0	0	1	0	1	0	0	0	0	1	0	0	0	0	1	1	1	0	1	1	1	1	0	0	1	98304
1	1	0	0	0	0	1	1	1	0	0	0	0	1	0	0	0	0	1	1	1	0	1	1	1	1	0	0	1	98304
0	0	1	0	0	0	1	0	0	1	0	0	0	1	0	0	0	0	1	1	1	0	1	1	1	1	0	0	1	98304
1	0	1	0	0	0	1	1	0	1	0	0	0	1	0	0	0	0	1	1	1	0	1	1	1	1	0	0	1	98304
0	1	1	0	0	0	1	0	1	1	0	0	0	1	0	0	0	0	1	1	1	0	1	1	1	1	0	0	1	98304
1	1	1	0	0	0	1	1	1	1	0	0	0	1	0	0	0	0	1	1	1	0	1	1	1	1	0	0	1	98304
0	0	0	1	0	0	1	1	0	0	1	0	0	1	0	0	0	0	1	1	1	1	1	1	1	1	0	1	1	98304
1	0	0	1	0	0	1	1	0	0	1	0	0	1	0	0	0	0	1	1	1	1	1	1	1	1	0	1	1	98304
0	1	0	1	0	0	1	1	1	0	1	0	0	1	0	0	0	0	1	1	1	1	1	1	1	1	0	1	1	98304
1	1	0	1	0	0	1	1	1	0	1	0	0	1	0	0	0	0	1	1	1	1	1	1	1	1	0	1	1	98304
0	0	1	1	0	0	1	1	0	1	1	0	0	1	0	0	0	0	1	1	1	1	1	1	1	1	0	1	1	98304
1	0	1	1	0	0	1	1	0	1	1	0	0	1	0	0	0	0	1	1	1	1	1	1	1	1	0	1	1	98304
0	1	1	1	0	0	1	1	1	1	1	0	0	1	0	0	0	0	1	1	1	1	1	1	1	1	0	1	1	98304
1	1	1	1	0	0	1	1	1	1	1	0	0	1	0	0	0	0	1	1	1	1	1	1	1	1	0	1	1	98304
0	0	0	0	1	0	1	0	0	0	0	0	0	1	0	0	0	0	1	1	1	0	1	1	1	1	0	0	1	98304
1	0	0	0	1	0	1	1	0	0	0	0	0	1	0	0	0	0	1	1	1	0	1	1	1	1	0	0	1	98304
0	1	0	0	1	0	1	0	1	0	0	0	0	1	0	0	0	0	1	1	1	0	1	1	1	1	0	0	1	98304
1	1	0	0	1	0	1	1	1	0	0	0	0	1	0	0	0	0	1	1	1	0	1	1	1	1	0	0	1	98304
0	0	1	0	1	0	1	0	0	1	0	0	0	1	0	0	0	0	1	1	1	0	1	1	1	1	0	0	1	98304
1	0	1	0	1	0	1	1	0	1	0	0	0	1	0	0	0	0	1	1	1	0	1	1	1	1	0	0	1	98304
0	1	1	0	1	0	1	0	1	1	0	0	0	1	0	0	0	0	1	1	1	0	1	1	1	1	0	0	1	98304
1	1	1	0	1	0	1	1	1	1	0	0	0	1	0	0	0	0	1	1	1	0	1	1	1	1	0	0	1	98304
0	0	0	0	0	0	0	0	0	1	0	0	0	0	0	0	1	0	0	0	0	0	0	0	0	0	1	0	0	384
1	0	0	0	0	0	0	1	0	1	0	0	0	0	0	0	1	0	0	0	0	0	0	0	0	0	1	0	0	384
0	1	0	0	0	0	0	0	1	1	0	0	0	0	0	1	1	0	0	0	0	0	0	0	0	0	1	0	0	384
1	1	0	0	0	0	0	1	1	1	0	0	0	0	0	1	1	0	0	0	0	0	0	0	0	0	1	0	0	384
0	0	0	0	1	0	0	0	0	1	0	0	0	0	0	0	1	0	0	0	0	0	0	0	0	0	1	0	0	384
1	0	0	0	1	0	0	1	0	1	0	0	0	0	0	0	1	0	0	0	0	0	0	0	0	0	1	0	0	384
0	1	0	0	1	0	0	0	1	1	0	0	0	0	0	1	1	0	0	0	0	0	0	0	0	0	1	0	0	384
1	1	0	0	1	0	0	1	1	1	0	0	0	0	0	1	1	0	0	0	0	0	0	0	0	0	1	0	0	384
