# Supplementary material for: Gene Regulatory Network Modeling of Macrophage Differentiation Corroborates the Continuum Hypothesis of Polarization States
Source: Front Physiol. 2018 Nov 27;9:1659. doi: 10.3389/fphys.2018.01659 (PMC6278720; doi:10.3389/fphys.2018.01659)
Supplement: Supplementary file 4 [file Data_Sheet_4.ZIP]

Archive with 30 entries (27 files):
- S4_barplots_of_basin_sizes/
- S4_barplots_of_basin_sizes/IRF4_KO_basin.png
- __MACOSX/
- __MACOSX/S4_barplots_of_basin_sizes/
- __MACOSX/S4_barplots_of_basin_sizes/._IRF4_KO_basin.png
- S4_barplots_of_basin_sizes/IRF3_KO_basin.png
- __MACOSX/S4_barplots_of_basin_sizes/._IRF3_KO_basin.png
- S4_barplots_of_basin_sizes/STAT1_KO_basin.png
- __MACOSX/S4_barplots_of_basin_sizes/._STAT1_KO_basin.png
- S4_barplots_of_basin_sizes/STAT6_KO_basin.png
- __MACOSX/S4_barplots_of_basin_sizes/._STAT6_KO_basin.png
- S4_barplots_of_basin_sizes/SOCS1_KO_basin.png
- __MACOSX/S4_barplots_of_basin_sizes/._SOCS1_KO_basin.png
- S4_barplots_of_basin_sizes/KLF4_KO_basin.png
- __MACOSX/S4_barplots_of_basin_sizes/._KLF4_KO_basin.png
- S4_barplots_of_basin_sizes/WT_basin.png
- __MACOSX/S4_barplots_of_basin_sizes/._WT_basin.png
- S4_barplots_of_basin_sizes/JMJD3_KO_basin.png
- __MACOSX/S4_barplots_of_basin_sizes/._JMJD3_KO_basin.png
- S4_barplots_of_basin_sizes/ERK_KO_basin.png
- __MACOSX/S4_barplots_of_basin_sizes/._ERK_KO_basin.png
- S4_barplots_of_basin_sizes/NF_kB_KO_basin.png
- __MACOSX/S4_barplots_of_basin_sizes/._NF_kB_KO_basin.png
- S4_barplots_of_basin_sizes/STAT5_KO_basin.png
- __MACOSX/S4_barplots_of_basin_sizes/._STAT5_KO_basin.png
- S4_barplots_of_basin_sizes/PPARg_KO_basin.png
- __MACOSX/S4_barplots_of_basin_sizes/._PPARg_KO_basin.png
- S4_barplots_of_basin_sizes/STAT3_KO_basin.png
- __MACOSX/S4_barplots_of_basin_sizes/._STAT3_KO_basin.png
- __MACOSX/._S4_barplots_of_basin_sizes
